# Supplementary material for: Isobaric Tags for Relative and Absolute Quantitation (iTRAQ)-Based Proteomic Analysis of Hugan Qingzhi and Its Protective Properties against Free Fatty Acid-Induced L02 Hepatocyte Injury
Source: Front Pharmacol. 2017 Feb 28;8:99. doi: 10.3389/fphar.2017.00099 (PMC5329039; doi:10.3389/fphar.2017.00099)
Supplement: Supplementary file 2 [file Table_1.XLSX]

## Sheet: FFAvsC
N	Accession	Name	Samesets	Diff_state	FFA:C	PVal FFA:C	GO_function(Biological_Process)	GO_function(Cellular_Component)	GO_function(Molecular_Function)	COG_function	Kegg_function	GO_enrichment(Biological_Process)	GO_enrichment(Cellular_Component)	GO_enrichment(Molecular_Function)	Kegg_enrichment
1	sp|Q15149|PLEC_HUMAN	Plectin OS=Homo sapiens GN=PLEC PE=1 SV=3		up	2.38847	0	reproductive process;reproduction;multi-organism process;cellular component organization or biogenesis;developmental process;cellular process;response to stimulus;death	extracellular region part;extracellular region;organelle;cell part;cell;organelle part	structural molecule activity;binding	Cytoskeleton ;Cell wall/membrane/envelope biogenesis ; Intracellular trafficking, secretion, and vesicular transport ;Translation, ribosomal structure and biogenesis ;		GO:0031667,response to nutrient levels;GO:0009605,response to external stimulus;GO:0042221,response to chemical stimulus;GO:0048731,system development;GO:0009888,tissue development;GO:0043062,extracellular structure organization;GO:0007565,female pregnancy;GO:0022411,cellular component disassembly;GO:0009987,cellular process;GO:0031581,hemidesmosome assembly;GO:0006921,cell structure disassembly …	GO:0031982,vesicle;GO:0042383,sarcolemma;GO:0070062,extracellular vesicular exosome;GO:0044464,cell part;GO:0016528,sarcoplasm;GO:0043232,intracellular non-membrane-bounded organelle;GO:0043034,costamere;GO:0030055,cell-substrate junction;GO:0005623,cell;GO:0044425,membrane part;GO:0005912,adherens junction;GO:0005576,extracellular region;GO:0043228,non-membrane-bounded organelle;GO:0030016,myofi…	GO:0008092,cytoskeletal protein binding;GO:0030506,ankyrin binding;GO:0005198,structural molecule activity;GO:0047485,protein N-terminus binding;GO:0005200,structural constituent of cytoskeleton;GO:0005515,protein binding;GO:0008307,structural constituent of muscle;GO:0005488,binding;GO:0003779,actin binding
3	sp|Q09666|AHNK_HUMAN	Neuroblast differentiation-associated protein AHNAK OS=Homo sapiens GN=AHNAK PE=1 SV=2		down	0.337275	0	regulation of biological process;cellular component organization or biogenesis;metabolic process;biological regulation;cellular process	virion part;extracellular region part;extracellular region;organelle;cell part;cell;virion;organelle part				GO:0065007,biological regulation;GO:0060255,regulation of macromolecule metabolic process;GO:0010926,anatomical structure formation;GO:0070271,protein complex biogenesis;GO:0019222,regulation of metabolic process;GO:0051171,regulation of nitrogen compound metabolic process;GO:0080090,regulation of primary metabolic process;GO:0010468,regulation of gene expression;GO:0043933,macromolecular complex…	GO:0005765,lysosomal membrane;GO:0044446,intracellular organelle part;GO:0031982,vesicle;GO:0005764,lysosome;GO:0044422,organelle part;GO:0042383,sarcolemma;GO:0070062,extracellular vesicular exosome;GO:0044464,cell part;GO:0019028,viral capsid;GO:0043232,intracellular non-membrane-bounded organelle;GO:0043231,intracellular membrane-bounded organelle;GO:0030315,T-tubule;GO:0043034,costamere;GO:00…
4	tr|A0A024R1N1|A0A024R1N1_HUMAN	Myosin, heavy polypeptide 9, non-muscle, isoform CRA_a OS=Homo sapiens GN=MYH9 PE=4 SV=1	sp|P35579|MYH9_HUMAN	up	1.60898	0.00106885	immune system process;regulation of biological process;establishment of localization;cellular component organization or biogenesis;developmental process;multicellular organismal process;cellular process;response to stimulus;biological adhesion;signaling;negative regulation of biological process;localization;locomotion;metabolic process;biological regulation	extracellular region part;organelle;cell part;extracellular region;synapse;cell;macromolecular complex;organelle part	transporter activity;binding;catalytic activity	Cytoskeleton ;	Viral myocarditis;Tight junction	GO:0016477,cell migration;GO:0048747,muscle fiber development;GO:0007517,muscle organ development;GO:0022604,regulation of cell morphogenesis;GO:0045321,leukocyte activation;GO:0048731,system development;GO:0030097,hemopoiesis;GO:0000279,M phase;GO:0000904,cell morphogenesis involved in differentiation;GO:0009892,negative regulation of metabolic process;GO:0016044,membrane organization;GO:0043283…	GO:0001725,stress fiber;GO:0001931,uropod;GO:0044446,intracellular organelle part;GO:0031982,vesicle;GO:0044464,cell part;GO:0005911,cell-cell junction;GO:0043232,intracellular non-membrane-bounded organelle;GO:0043231,intracellular membrane-bounded organelle;GO:0031254,trailing edge;GO:0016459,myosin complex;GO:0030055,cell-substrate junction;GO:0005912,adherens junction;GO:0044428,nuclear part;…	GO:0005391,sodium:potassium-exchanging ATPase activity;GO:0043492,ATPase activity, coupled to movement of substances;GO:0001883,purine nucleoside binding;GO:0017111,nucleoside-triphosphatase activity;GO:0005515,protein binding;GO:0000146,microfilament motor activity;GO:0003774,motor activity;GO:0022857,transmembrane transporter activity;GO:0022804,active transmembrane transporter activity;GO:0051…	ko04530,Tight junction;ko05416,Viral myocarditis
5	sp|Q13813|SPTN1_HUMAN	Spectrin alpha chain, non-erythrocytic 1 OS=Homo sapiens GN=SPTAN1 PE=1 SV=3		up	1.46426	1.14539e-07	immune system process;regulation of biological process;establishment of localization;cellular component organization or biogenesis;developmental process;multicellular organismal process;cellular process;response to stimulus;signaling;negative regulation of biological process;localization;locomotion;metabolic process;biological regulation;death	extracellular region part;extracellular region;organelle;macromolecular complex;cell part;cell;organelle part	structural molecule activity;binding	Signal transduction mechanisms ; Cytoskeleton ; Cell cycle control, cell division, chromosome partitioning ; General function prediction only ;		GO:0051338,regulation of transferase activity;GO:0034960,cellular biopolymer metabolic process;GO:0042221,response to chemical stimulus;GO:0048731,system development;GO:0000904,cell morphogenesis involved in differentiation;GO:0009892,negative regulation of metabolic process;GO:0043283,biopolymer metabolic process;GO:0000186,activation of MAPKK activity;GO:0022008,neurogenesis;GO:0009725,response…	GO:0044446,intracellular organelle part;GO:0005938,cell cortex;GO:0014704,intercalated disc;GO:0030017,sarcomere;GO:0031982,vesicle;GO:0044422,organelle part;GO:0070062,extracellular vesicular exosome;GO:0044464,cell part;GO:0032437,cuticular plate;GO:0005911,cell-cell junction;GO:0031674,I band;GO:0043232,intracellular non-membrane-bounded organelle;GO:0043231,intracellular membrane-bounded orga…	GO:0043169,cation binding;GO:0046872,metal ion binding;GO:0032403,protein complex binding;GO:0005515,protein binding;GO:0046982,protein heterodimerization activity;GO:0005488,binding;GO:0046983,protein dimerization activity;GO:0043167,ion binding;GO:0005198,structural molecule activity;GO:0008092,cytoskeletal protein binding;GO:0005516,calmodulin binding;GO:0005509,calcium ion binding;GO:0047485,…
6	tr|B2ZZ89|B2ZZ89_HUMAN	Epididymis luminal protein 102 OS=Homo sapiens GN=SPTBN1 PE=2 SV=1	sp|Q01082|SPTB2_HUMAN	up	1.48816	5.08362e-05	immune system process;regulation of biological process;establishment of localization;cellular component organization or biogenesis;developmental process;multicellular organismal process;cellular process;response to stimulus;signaling;negative regulation of biological process;localization;locomotion;metabolic process;biological regulation	extracellular region part;organelle;cell part;membrane-enclosed lumen;extracellular region;cell;macromolecular complex;organelle part	structural molecule activity;binding	Cytoskeleton ;		GO:0051338,regulation of transferase activity;GO:0034960,cellular biopolymer metabolic process;GO:0042221,response to chemical stimulus;GO:0048731,system development;GO:0000904,cell morphogenesis involved in differentiation;GO:0009892,negative regulation of metabolic process;GO:0043283,biopolymer metabolic process;GO:0000186,activation of MAPKK activity;GO:0022008,neurogenesis;GO:0007178,transmem…	GO:0044446,intracellular organelle part;GO:0005938,cell cortex;GO:0030017,sarcomere;GO:0031981,nuclear lumen;GO:0031256,leading edge membrane;GO:0031982,vesicle;GO:0043233,organelle lumen;GO:0044422,organelle part;GO:0070062,extracellular vesicular exosome;GO:0044464,cell part;GO:0032437,cuticular plate;GO:0044463,cell projection part;GO:0031430,M band;GO:0043232,intracellular non-membrane-bounde…	GO:0030506,ankyrin binding;GO:0008289,lipid binding;GO:0032403,protein complex binding;GO:0005515,protein binding;GO:0005488,binding;GO:0008092,cytoskeletal protein binding;GO:0005198,structural molecule activity;GO:0005516,calmodulin binding;GO:0005543,phospholipid binding;GO:0019899,enzyme binding;GO:0005200,structural constituent of cytoskeleton;GO:0051020,GTPase binding;GO:0003779,actin bindi…
9	tr|Q5R210|Q5R210_HUMAN	Carbamoylphosphate synthetase I OS=Homo sapiens GN=CPS1 PE=2 SV=1	tr|A0A024R454|A0A024R454_HUMAN;sp|P31327|CPSM_HUMAN	up	1.51088	8.32489e-10	response to stimulus;regulation of biological process;multi-organism process;positive regulation of biological process;developmental process;metabolic process;biological regulation;multicellular organismal process;cellular process	organelle;macromolecular complex;cell part;cell;organelle part;membrane-enclosed lumen	binding;catalytic activity	Amino acid transport and metabolism ; Nucleotide transport and metabolism ;	Metabolic pathways;Alanine, aspartate and glutamate metabolism;Arginine and proline metabolism;Nitrogen metabolism	GO:0050801,ion homeostasis;GO:0034960,cellular biopolymer metabolic process;GO:0006595,polyamine metabolic process;GO:0006641,triglyceride metabolic process;GO:0042221,response to chemical stimulus;GO:0048731,system development;GO:0006207,'de novo' pyrimidine base biosynthetic process;GO:0046483,heterocycle metabolic process;GO:0006112,energy reserve metabolic process;GO:0051239,regulation of mul…	GO:0044446,intracellular organelle part;GO:0031967,organelle envelope;GO:0031981,nuclear lumen;GO:0043233,organelle lumen;GO:0044422,organelle part;GO:0031980,mitochondrial lumen;GO:0044464,cell part;GO:0043232,intracellular non-membrane-bounded organelle;GO:0043231,intracellular membrane-bounded organelle;GO:0005739,mitochondrion;GO:0031974,membrane-enclosed lumen;GO:0005623,cell;GO:0005634,nucl…	GO:0043169,cation binding;GO:0016597,amino acid binding;GO:0001883,purine nucleoside binding;GO:0016812,hydrolase activity, acting on carbon-nitrogen (but not peptide) bonds, in cyclic amides;GO:0008289,lipid binding;GO:0005515,protein binding;GO:0005543,phospholipid binding;GO:0016810,hydrolase activity, acting on carbon-nitrogen (but not peptide) bonds;GO:0070011,peptidase activity, acting on L…	ko00250,Alanine, aspartate and glutamate metabolism;ko00910,Nitrogen metabolism;ko01100,Metabolic pathways;ko00330,Arginine and proline metabolism
10	sp|Q14204|DYHC1_HUMAN	Cytoplasmic dynein 1 heavy chain 1 OS=Homo sapiens GN=DYNC1H1 PE=1 SV=5		down	0.670564	6.99541e-08	immune system process;establishment of localization;cellular component organization or biogenesis;localization;metabolic process;cellular process	extracellular region part;extracellular region;organelle;macromolecular complex;cell part;cell;organelle part	binding;catalytic activity	Cytoskeleton ;	Vasopressin-regulated water reabsorption;Phagosome	GO:0019882,antigen processing and presentation;GO:0007051,spindle organization;GO:0034960,cellular biopolymer metabolic process;GO:0034063,stress granule assembly;GO:0002504,antigen processing and presentation of peptide or polysaccharide antigen via MHC class II;GO:0000278,mitotic cell cycle;GO:0000279,M phase;GO:0043283,biopolymer metabolic process;GO:0002495,antigen processing and presentation…	GO:0044446,intracellular organelle part;GO:0031982,vesicle;GO:0005875,microtubule associated complex;GO:0005868,cytoplasmic dynein complex;GO:0044422,organelle part;GO:0070062,extracellular vesicular exosome;GO:0044464,cell part;GO:0005815,microtubule organizing center;GO:0005813,centrosome;GO:0043232,intracellular non-membrane-bounded organelle;GO:0005623,cell;GO:0005576,extracellular region;GO:…	GO:0045502,dynein binding;GO:0032553,ribonucleotide binding;GO:0001883,purine nucleoside binding;GO:0017111,nucleoside-triphosphatase activity;GO:0005515,protein binding;GO:0003824,catalytic activity;GO:0003774,motor activity;GO:0032559,adenyl ribonucleotide binding;GO:0016817,hydrolase activity, acting on acid anhydrides;GO:0032555,purine ribonucleotide binding;GO:0000166,nucleotide binding;GO:0…	ko04962,Vasopressin-regulated water reabsorption;ko04145,Phagosome
15	sp|P49327|FAS_HUMAN	Fatty acid synthase OS=Homo sapiens GN=FASN PE=1 SV=3		down	0.473438	8.084e-11	response to stimulus;regulation of biological process;positive regulation of biological process;developmental process;metabolic process;biological regulation;multicellular organismal process;cellular process	extracellular region part;extracellular region;organelle;cell part;cell	binding;catalytic activity	Secondary metabolites biosynthesis, transport and catabolism ;	Metabolic pathways;Fatty acid biosynthesis;Insulin signaling pathway	GO:0065007,biological regulation;GO:0046394,carboxylic acid biosynthetic process;GO:0006633,fatty acid biosynthetic process;GO:0046463,acylglycerol biosynthetic process;GO:0006638,neutral lipid metabolic process;GO:0006641,triglyceride metabolic process;GO:0001649,osteoblast differentiation;GO:0048731,system development;GO:0044238,primary metabolic process;GO:0015980,energy derivation by oxidatio…	GO:0043229,intracellular organelle;GO:0044444,cytoplasmic part;GO:0031982,vesicle;GO:0048770,pigment granule;GO:0070062,extracellular vesicular exosome;GO:0044464,cell part;GO:0043230,extracellular organelle;GO:0005794,Golgi apparatus;GO:0043227,membrane-bounded organelle;GO:0044421,extracellular region part;GO:0043231,intracellular membrane-bounded organelle;GO:0044424,intracellular part;GO:0005…	GO:0042803,protein homodimerization activity;GO:0016829,lyase activity;GO:0016747,transferase activity, transferring acyl groups other than amino-acyl groups;GO:0005515,protein binding;GO:0003824,catalytic activity;GO:0016614,oxidoreductase activity, acting on CH-OH group of donors;GO:0016788,hydrolase activity, acting on ester bonds;GO:0050661,NADP or NADPH binding;GO:0016407,acetyltransferase a…	ko04910,Insulin signaling pathway;ko00061,Fatty acid biosynthesis;ko01100,Metabolic pathways
16	tr|A0A024RC65|A0A024RC65_HUMAN	HCG1991735, isoform CRA_a OS=Homo sapiens GN=hCG_1991735 PE=4 SV=1	sp|P46940|IQGA1_HUMAN	down	0.723731	0.00034402	regulation of biological process;establishment of localization;developmental process;multicellular organismal process;cellular process;response to stimulus;signaling;negative regulation of biological process;localization;biological regulation;metabolic process	extracellular region part;extracellular region;organelle;macromolecular complex;cell part;cell;organelle part	enzyme regulator activity;binding	Cell cycle control, cell division, chromosome partitioning ; Signal transduction mechanisms ;	Regulation of actin cytoskeleton	GO:0065007,biological regulation;GO:0007173,epidermal growth factor receptor signaling pathway;GO:0045936,negative regulation of phosphate metabolic process;GO:0034260,negative regulation of GTPase activity;GO:0007167,enzyme linked receptor protein signaling pathway;GO:0035303,regulation of dephosphorylation;GO:0008543,fibroblast growth factor receptor signaling pathway;GO:0060341,regulation of c…	GO:0044446,intracellular organelle part;GO:0031982,vesicle;GO:0001726,ruffle;GO:0030496,midbody;GO:0044422,organelle part;GO:0070062,extracellular vesicular exosome;GO:0044464,cell part;GO:0043232,intracellular non-membrane-bounded organelle;GO:0030055,cell-substrate junction;GO:0005623,cell;GO:0044425,membrane part;GO:0005912,adherens junction;GO:0030424,axon;GO:0005576,extracellular region;GO:0…	GO:0043169,cation binding;GO:0019901,protein kinase binding;GO:0019902,phosphatase binding;GO:0008289,lipid binding;GO:0032403,protein complex binding;GO:0060589,nucleoside-triphosphatase regulator activity;GO:0017016,Ras GTPase binding;GO:0005515,protein binding;GO:0019904,protein domain specific binding;GO:0043167,ion binding;GO:0005096,GTPase activator activity;GO:0005516,calmodulin binding;GO…	ko04810,Regulation of actin cytoskeleton
19	tr|E5KNY5|E5KNY5_HUMAN	Leucine-rich PPR-motif containing OS=Homo sapiens GN=LRPPRC PE=4 SV=1	sp|P42704|LPPRC_HUMAN	up	1.29707	2.01705e-05	regulation of biological process;establishment of localization;cellular component organization or biogenesis;negative regulation of biological process;localization;metabolic process;biological regulation;cellular process	organelle;macromolecular complex;cell part;cell;organelle part;membrane-enclosed lumen	binding			GO:0009894,regulation of catabolic process;GO:0065007,biological regulation;GO:0060255,regulation of macromolecule metabolic process;GO:0051253,negative regulation of RNA metabolic process;GO:0033036,macromolecule localization;GO:0046907,intracellular transport;GO:0031326,regulation of cellular biosynthetic process;GO:0030705,cytoskeleton-dependent intracellular transport;GO:0031324,negative regu…	GO:0044446,intracellular organelle part;GO:0030529,ribonucleoprotein complex;GO:0031965,nuclear membrane;GO:0031967,organelle envelope;GO:0031981,nuclear lumen;GO:0043233,organelle lumen;GO:0044422,organelle part;GO:0031980,mitochondrial lumen;GO:0044464,cell part;GO:0005654,nucleoplasm;GO:0000228,nuclear chromosome;GO:0043232,intracellular non-membrane-bounded organelle;GO:0043231,intracellular …	GO:0003676,nucleic acid binding;GO:0008017,microtubule binding;GO:0043566,structure-specific DNA binding;GO:0005515,protein binding;GO:0048487,beta-tubulin binding;GO:0005488,binding;GO:0008092,cytoskeletal protein binding;GO:0015631,tubulin binding;GO:0019899,enzyme binding;GO:0003697,single-stranded DNA binding;GO:0031625,ubiquitin protein ligase binding;GO:0003779,actin binding;GO:0051015,acti…
20	tr|A0A024RD80|A0A024RD80_HUMAN	Heat shock protein 90kDa alpha (Cytosolic), class B member 1, isoform CRA_a OS=Homo sapiens GN=HSP90AB1 PE=3 SV=1	sp|P08238|HS90B_HUMAN	down	0.821176	2.32034e-06	reproduction;multi-organism process;positive regulation of biological process;developmental process;multicellular organismal process;cellular process;signaling;viral reproduction;negative regulation of biological process;metabolic process;biological regulation;death;reproductive process;immune system process;regulation of biological process;cellular component organization or biogenesis;establishm…	extracellular region part;organelle;cell part;membrane-enclosed lumen;extracellular region;cell;macromolecular complex;organelle part	enzyme regulator activity;binding	Posttranslational modification, protein turnover, chaperones ;	Antigen processing and presentation;Plant-pathogen interaction;NOD-like receptor signaling pathway;Prostate cancer;Progesterone-mediated oocyte maturation;Pathways in cancer;Protein processing in endoplasmic reticulum	GO:0009894,regulation of catabolic process;GO:0034960,cellular biopolymer metabolic process;GO:0033158,regulation of protein import into nucleus, translocation;GO:0022415,viral reproductive process;GO:0060341,regulation of cellular localization;GO:0043279,response to alkaloid;GO:0042221,response to chemical stimulus;GO:0048731,system development;GO:0031326,regulation of cellular biosynthetic proc…	GO:0005765,lysosomal membrane;GO:0044446,intracellular organelle part;GO:0031981,nuclear lumen;GO:0031982,vesicle;GO:0005764,lysosome;GO:0031526,brush border membrane;GO:0043233,organelle lumen;GO:0044422,organelle part;GO:0070062,extracellular vesicular exosome;GO:0016234,inclusion body;GO:0044464,cell part;GO:0044463,cell projection part;GO:0005654,nucleoplasm;GO:0043231,intracellular membrane-…	GO:0001883,purine nucleoside binding;GO:0019901,protein kinase binding;GO:0005515,protein binding;GO:0042826,histone deacetylase binding;GO:0003676,nucleic acid binding;GO:0000166,nucleotide binding;GO:0003723,RNA binding;GO:0008144,drug binding;GO:0005524,ATP binding;GO:0005525,GTP binding;GO:0002134,UTP binding;GO:0017076,purine nucleotide binding;GO:0005102,receptor binding;GO:0032553,ribonucl…	ko04621,NOD-like receptor signaling pathway;ko05200,Pathways in cancer;ko04626,Plant-pathogen interaction;ko04612,Antigen processing and presentation;ko05215,Prostate cancer;ko04914,Progesterone-mediated oocyte maturation;ko04141,Protein processing in endoplasmic reticulum
22	tr|V9HWE1|V9HWE1_HUMAN	Epididymis luminal protein 113 OS=Homo sapiens GN=HEL113 PE=2 SV=1	sp|P08670|VIME_HUMAN	up	2.55901	6.24253e-07	regulation of biological process;cellular component organization or biogenesis;positive regulation of biological process;developmental process;multicellular organismal process;cellular process;response to stimulus;signaling;viral reproduction;negative regulation of biological process;biological regulation;metabolic process;death	extracellular region part;organelle;cell part;membrane-enclosed lumen;extracellular region;cell;macromolecular complex;organelle part	structural molecule activity;binding;nucleic acid binding transcription factor activity			GO:0065007,biological regulation;GO:0010628,positive regulation of gene expression;GO:0050793,regulation of developmental process;GO:0007167,enzyme linked receptor protein signaling pathway;GO:0048731,system development;GO:0031326,regulation of cellular biosynthetic process;GO:0051239,regulation of multicellular organismal process;GO:0007154,cell communication;GO:0002088,lens development in camer…	GO:0044446,intracellular organelle part;GO:0005777,peroxisome;GO:0031981,nuclear lumen;GO:0031982,vesicle;GO:0043233,organelle lumen;GO:0044422,organelle part;GO:0070062,extracellular vesicular exosome;GO:0044464,cell part;GO:0005654,nucleoplasm;GO:0043232,intracellular non-membrane-bounded organelle;GO:0043231,intracellular membrane-bounded organelle;GO:0030055,cell-substrate junction;GO:0031974…	GO:0003700,transcription factor activity;GO:0003676,nucleic acid binding;GO:0042802,identical protein binding;GO:0001948,glycoprotein binding;GO:0005515,protein binding;GO:0003723,RNA binding;GO:0030528,transcription regulator activity;GO:0005488,binding;GO:0005198,structural molecule activity;GO:0008022,protein C-terminus binding;GO:0005200,structural constituent of cytoskeleton;GO:0003725,doubl…
23	tr|V9HWB4|V9HWB4_HUMAN	Epididymis secretory sperm binding protein Li 89n OS=Homo sapiens GN=HEL-S-89n PE=2 SV=1	sp|P11021|GRP78_HUMAN	up	3.31676	0	regulation of biological process;establishment of localization;positive regulation of biological process;developmental process;multicellular organismal process;cellular process;response to stimulus;signaling;negative regulation of biological process;localization;locomotion;biological regulation;metabolic process;death	extracellular region part;organelle;cell part;membrane-enclosed lumen;extracellular region;cell;macromolecular complex;organelle part	enzyme regulator activity;binding;catalytic activity	Posttranslational modification, protein turnover, chaperones ;	Prion diseases;Protein export;Protein processing in endoplasmic reticulum	GO:0051338,regulation of transferase activity;GO:0034960,cellular biopolymer metabolic process;GO:0019941,modification-dependent protein catabolic process;GO:0042221,response to chemical stimulus;GO:0002576,platelet degranulation;GO:0048731,system development;GO:0052548,regulation of endopeptidase activity;GO:0032940,secretion by cell;GO:0021536,diencephalon development;GO:0051239,regulation of m…	GO:0044446,intracellular organelle part;GO:0043209,myelin sheath;GO:0031982,vesicle;GO:0030496,midbody;GO:0043233,organelle lumen;GO:0044422,organelle part;GO:0070062,extracellular vesicular exosome;GO:0005789,endoplasmic reticulum membrane;GO:0044464,cell part;GO:0031300,intrinsic to organelle membrane;GO:0031227,intrinsic to endoplasmic reticulum membrane;GO:0043231,intracellular membrane-bound…	GO:0043169,cation binding;GO:0001883,purine nucleoside binding;GO:0043021,ribonucleoprotein binding;GO:0017111,nucleoside-triphosphatase activity;GO:0005515,protein binding;GO:0031625,ubiquitin protein ligase binding;GO:0051787,misfolded protein binding;GO:0004857,enzyme inhibitor activity;GO:0016817,hydrolase activity, acting on acid anhydrides;GO:0000166,nucleotide binding;GO:0005524,ATP bindin…	ko03060,Protein export;ko05020,Prion diseases;ko04141,Protein processing in endoplasmic reticulum
24	sp|Q00610|CLH1_HUMAN	Clathrin heavy chain 1 OS=Homo sapiens GN=CLTC PE=1 SV=5		up	1.25589	0.000984711	immune system process;establishment of localization;cellular component organization or biogenesis;developmental process;multicellular organismal process;cellular process;localization;metabolic process	synapse part;extracellular region part;organelle;cell part;extracellular region;synapse;cell;macromolecular complex;organelle part	structural molecule activity;binding		Endocytosis;Bacterial invasion of epithelial cells;Lysosome;Huntington's disease	GO:0019882,antigen processing and presentation;GO:0000041,transition metal ion transport;GO:0033036,macromolecule localization;GO:0046907,intracellular transport;GO:0001649,osteoblast differentiation;GO:0002504,antigen processing and presentation of peptide or polysaccharide antigen via MHC class II;GO:0048731,system development;GO:0015682,ferric iron transport;GO:0031623,receptor internalization…	GO:0044446,intracellular organelle part;GO:0000139,Golgi membrane;GO:0043209,myelin sheath;GO:0031982,vesicle;GO:0030140,trans-Golgi network transport vesicle;GO:0044464,cell part;GO:0043232,intracellular non-membrane-bounded organelle;GO:0043231,intracellular membrane-bounded organelle;GO:0030120,vesicle coat;GO:0033267,axon part;GO:0005739,mitochondrion;GO:0030055,cell-substrate junction;GO:000…	GO:0031072,heat shock protein binding;GO:0030506,ankyrin binding;GO:0019901,protein kinase binding;GO:0003676,nucleic acid binding;GO:0005515,protein binding;GO:0003723,RNA binding;GO:0030276,clathrin binding;GO:0005488,binding;GO:0008092,cytoskeletal protein binding;GO:0005198,structural molecule activity;GO:0042277,peptide binding;GO:0019899,enzyme binding;GO:0008022,protein C-terminus binding;…	ko04144,Endocytosis;ko05100,Bacterial invasion of epithelial cells;ko05016,Huntington's disease;ko04142,Lysosome
25	tr|A0A024QZN4|A0A024QZN4_HUMAN	Vinculin, isoform CRA_c OS=Homo sapiens GN=VCL PE=4 SV=1		down	0.682053	0.000426792	regulation of biological process;establishment of localization;cellular component organization or biogenesis;developmental process;multicellular organismal process;cellular process;response to stimulus;biological adhesion;growth;negative regulation of biological process;localization;locomotion;biological regulation	extracellular region part;organelle;cell part;extracellular region;synapse;cell;macromolecular complex;organelle part	structural molecule activity;binding		Adherens junction;Shigellosis;Regulation of actin cytoskeleton;Leukocyte transendothelial migration;Bacterial invasion of epithelial cells;Focal adhesion;Amoebiasis	GO:0065007,biological regulation;GO:0009605,response to external stimulus;GO:0031175,neuron projection development;GO:0006950,response to stress;GO:0000902,cell morphogenesis;GO:0002576,platelet degranulation;GO:0048731,system development;GO:0070527,platelet aggregation;GO:0032940,secretion by cell;GO:0009888,tissue development;GO:0000904,cell morphogenesis involved in differentiation;GO:0022008,…	GO:0001725,stress fiber;GO:0044446,intracellular organelle part;GO:0031967,organelle envelope;GO:0031982,vesicle;GO:0044464,cell part;GO:0005911,cell-cell junction;GO:0043232,intracellular non-membrane-bounded organelle;GO:0043231,intracellular membrane-bounded organelle;GO:0005739,mitochondrion;GO:0030055,cell-substrate junction;GO:0044429,mitochondrial part;GO:0005912,adherens junction;GO:00057…	GO:0042803,protein homodimerization activity;GO:0017166,vinculin binding;GO:0017016,Ras GTPase binding;GO:0005515,protein binding;GO:0050839,cell adhesion molecule binding;GO:0008013,beta-catenin binding;GO:0019899,enzyme binding;GO:0045296,cadherin binding;GO:0051020,GTPase binding;GO:0031625,ubiquitin protein ligase binding;GO:0045294,alpha-catenin binding;GO:0051015,actin filament binding;GO:0…	ko04520,Adherens junction;ko04810,Regulation of actin cytoskeleton;ko05100,Bacterial invasion of epithelial cells;ko04670,Leukocyte transendothelial migration;ko04510,Focal adhesion;ko05146,Amoebiasis;ko05131,Shigellosis
26	sp|Q14980|NUMA1_HUMAN	Nuclear mitotic apparatus protein 1 OS=Homo sapiens GN=NUMA1 PE=1 SV=2		up	1.37497	0.00125159	establishment of localization;cellular component organization or biogenesis;developmental process;localization;multicellular organismal process;cellular process	extracellular region part;extracellular region;organelle;cell part;cell;organelle part;membrane-enclosed lumen	structural molecule activity;binding			GO:0000087,M phase of mitotic cell cycle;GO:0048731,system development;GO:0000278,mitotic cell cycle;GO:0009888,tissue development;GO:0000279,M phase;GO:0051325,interphase;GO:0051653,spindle localization;GO:0051301,cell division;GO:0030323,respiratory tube development;GO:0009987,cellular process;GO:0030324,lung development;GO:0051321,meiotic cell cycle;GO:0000226,microtubule cytoskeleton organiza…	GO:0044446,intracellular organelle part;GO:0005938,cell cortex;GO:0044431,Golgi apparatus part;GO:0000139,Golgi membrane;GO:0031981,nuclear lumen;GO:0031982,vesicle;GO:0043233,organelle lumen;GO:0044422,organelle part;GO:0070062,extracellular vesicular exosome;GO:0044464,cell part;GO:0005654,nucleoplasm;GO:0005794,Golgi apparatus;GO:0005815,microtubule organizing center;GO:0005813,centrosome;GO:0…	GO:0008092,cytoskeletal protein binding;GO:0005198,structural molecule activity;GO:0015631,tubulin binding;GO:0008017,microtubule binding;GO:0005515,protein binding;GO:0005488,binding
27	tr|A0A024R3X4|A0A024R3X4_HUMAN	Heat shock 60kDa protein 1 (Chaperonin), isoform CRA_a OS=Homo sapiens GN=HSPD1 PE=3 SV=1	sp|P10809|CH60_HUMAN	up	2.36387	2.22088e-09	multi-organism process;positive regulation of biological process;developmental process;multicellular organismal process;cellular process;signaling;viral reproduction;negative regulation of biological process;biological regulation;metabolic process;death;immune system process;regulation of biological process;cellular component organization or biogenesis;cell proliferation;response to stimulus	extracellular region part;organelle;cell part;membrane-enclosed lumen;extracellular region;cell;macromolecular complex;organelle part	binding;catalytic activity	Posttranslational modification, protein turnover, chaperones ;	RNA degradation;Type I diabetes mellitus	GO:0031349,positive regulation of defense response;GO:0034960,cellular biopolymer metabolic process;GO:0031347,regulation of defense response;GO:0043279,response to alkaloid;GO:0042221,response to chemical stimulus;GO:0002694,regulation of leukocyte activation;GO:0045321,leukocyte activation;GO:0048731,system development;GO:0052548,regulation of endopeptidase activity;GO:0002252,immune effector p…	GO:0044446,intracellular organelle part;GO:0031967,organelle envelope;GO:0043209,myelin sheath;GO:0031982,vesicle;GO:0044464,cell part;GO:0044438,microbody part;GO:0043231,intracellular membrane-bounded organelle;GO:0005739,mitochondrion;GO:0030141,secretory granule;GO:0044429,mitochondrial part;GO:0012505,endomembrane system;GO:0044428,nuclear part;GO:0005740,mitochondrial envelope;GO:0031224,in…	GO:0001883,purine nucleoside binding;GO:0017111,nucleoside-triphosphatase activity;GO:0005515,protein binding;GO:0031625,ubiquitin protein ligase binding;GO:0051787,misfolded protein binding;GO:0003677,DNA binding;GO:0016817,hydrolase activity, acting on acid anhydrides;GO:0003676,nucleic acid binding;GO:0000166,nucleotide binding;GO:0003723,RNA binding;GO:0046982,protein heterodimerization activ…	ko04940,Type I diabetes mellitus;ko03018,RNA degradation
30	sp|P12270|TPR_HUMAN	Nucleoprotein TPR OS=Homo sapiens GN=TPR PE=1 SV=3		up	1.46203	1.20258e-05	reproduction;multi-organism process;positive regulation of biological process;developmental process;multicellular organismal process;cellular process;signaling;viral reproduction;negative regulation of biological process;biological regulation;metabolic process;death;reproductive process;regulation of biological process;cellular component organization or biogenesis;establishment of localization;re…	synapse part;synapse;organelle;macromolecular complex;cell part;cell;organelle part;membrane-enclosed lumen	molecular transducer activity;transporter activity;binding;catalytic activity		RNA transport;Thyroid cancer;Pathways in cancer;MAPK signaling pathway - yeast	GO:0007267,cell-cell signaling;GO:0010558,negative regulation of macromolecule biosynthetic process;GO:0031326,regulation of cellular biosynthetic process;GO:0000278,mitotic cell cycle;GO:0019221,cytokine-mediated signaling pathway;GO:0000279,M phase;GO:0009892,negative regulation of metabolic process;GO:0016044,membrane organization;GO:0031047,gene silencing by RNA;GO:0015931,nucleobase, nucleos…	GO:0044446,intracellular organelle part;GO:0044456,synapse part;GO:0031965,nuclear membrane;GO:0031967,organelle envelope;GO:0031981,nuclear lumen;GO:0005875,microtubule associated complex;GO:0005868,cytoplasmic dynein complex;GO:0043233,organelle lumen;GO:0044422,organelle part;GO:0016234,inclusion body;GO:0044464,cell part;GO:0044463,cell projection part;GO:0005654,nucleoplasm;GO:0043232,intrac…	GO:0019901,protein kinase binding;GO:0016796,exonuclease activity, active with either ribo- or deoxyribonucleic acids and producing 5'-phosphomonoesters;GO:0005515,protein binding;GO:0022838,substrate specific channel activity;GO:0022803,passive transmembrane transporter activity;GO:0015631,tubulin binding;GO:0060089,molecular transducer activity;GO:0003682,chromatin binding;GO:0022857,transmembr…	ko05200,Pathways in cancer;ko04011,MAPK signaling pathway - yeast;ko03013,RNA transport;ko05216,Thyroid cancer
32	tr|A0A024R5Z7|A0A024R5Z7_HUMAN	Annexin OS=Homo sapiens GN=ANXA2 PE=3 SV=1	sp|P07355|ANXA2_HUMAN	up	1.94812	1.88823e-05	regulation of biological process;establishment of localization;cellular component organization or biogenesis;positive regulation of biological process;developmental process;multicellular organismal process;cellular process;cell proliferation;response to stimulus;signaling;negative regulation of biological process;localization;biological regulation;metabolic process	extracellular region part;extracellular region;organelle;cell part;cell;organelle part	enzyme regulator activity;receptor regulator activity;transporter activity;binding			GO:0009894,regulation of catabolic process;GO:0006900,membrane budding;GO:0065007,biological regulation;GO:0030199,collagen fibril organization;GO:0001934,positive regulation of protein amino acid phosphorylation;GO:0034220,ion transmembrane transport;GO:0048731,system development;GO:0031324,negative regulation of cellular metabolic process;GO:0009888,tissue development;GO:0009892,negative regula…	GO:0005765,lysosomal membrane;GO:0001725,stress fiber;GO:0044446,intracellular organelle part;GO:0043209,myelin sheath;GO:0031982,vesicle;GO:0005764,lysosome;GO:0030496,midbody;GO:0044464,cell part;GO:0044420,extracellular matrix part;GO:0043232,intracellular non-membrane-bounded organelle;GO:0043231,intracellular membrane-bounded organelle;GO:0043228,non-membrane-bounded organelle;GO:0044437,vac…	GO:0043169,cation binding;GO:0008289,lipid binding;GO:0005515,protein binding;GO:0022838,substrate specific channel activity;GO:0022803,passive transmembrane transporter activity;GO:0060089,molecular transducer activity;GO:0017137,Rab GTPase binding;GO:0005543,phospholipid binding;GO:0022857,transmembrane transporter activity;GO:0005057,receptor signaling protein activity;GO:0004857,enzyme inhibi…
33	sp|Q04695|K1C17_HUMAN	Keratin, type I cytoskeletal 17 OS=Homo sapiens GN=KRT17 PE=1 SV=2		up	1.94727	0.000271991	regulation of biological process;cellular component organization or biogenesis;positive regulation of biological process;developmental process;multicellular organismal process;cellular process;response to stimulus;growth;signaling;biological regulation;metabolic process	extracellular region part;extracellular region;organelle;macromolecular complex;cell part;cell;organelle part	molecular transducer activity;structural molecule activity;binding			GO:0065007,biological regulation;GO:0042303,molting cycle;GO:0050793,regulation of developmental process;GO:0031424,keratinization;GO:0048731,system development;GO:0031326,regulation of cellular biosynthetic process;GO:0009888,tissue development;GO:0009891,positive regulation of biosynthetic process;GO:0051239,regulation of multicellular organismal process;GO:0007154,cell communication;GO:0007398…	GO:0043229,intracellular organelle;GO:0044446,intracellular organelle part;GO:0031982,vesicle;GO:0044422,organelle part;GO:0070062,extracellular vesicular exosome;GO:0044464,cell part;GO:0043230,extracellular organelle;GO:0043227,membrane-bounded organelle;GO:0045111,intermediate filament cytoskeleton;GO:0043232,intracellular non-membrane-bounded organelle;GO:0044421,extracellular region part;GO:…	GO:0004872,receptor activity;GO:0042287,MHC protein binding;GO:0005515,protein binding;GO:0005488,binding;GO:0005198,structural molecule activity;GO:0004871,signal transducer activity;GO:0060089,molecular transducer activity;GO:0005200,structural constituent of cytoskeleton;GO:0005102,receptor binding;GO:0004888,transmembrane receptor activity
34	sp|P13639|EF2_HUMAN	Elongation factor 2 OS=Homo sapiens GN=EEF2 PE=1 SV=4		down	0.560707	3.64887e-05	cell proliferation;response to stimulus;immune system process;developmental process;metabolic process;multicellular organismal process;cellular process	extracellular region part;extracellular region;organelle;macromolecular complex;cell part;cell	binding;catalytic activity	Translation, ribosomal structure and biogenesis ;		GO:0034960,cellular biopolymer metabolic process;GO:0009605,response to external stimulus;GO:0048534,hemopoietic or lymphoid organ development;GO:0006941,striated muscle contraction;GO:0006950,response to stress;GO:0042221,response to chemical stimulus;GO:0048731,system development;GO:0009719,response to endogenous stimulus;GO:0045471,response to ethanol;GO:0006414,translational elongation;GO:003…	GO:0043229,intracellular organelle;GO:0030529,ribonucleoprotein complex;GO:0044444,cytoplasmic part;GO:0031982,vesicle;GO:0070062,extracellular vesicular exosome;GO:0016234,inclusion body;GO:0044464,cell part;GO:0043230,extracellular organelle;GO:0043227,membrane-bounded organelle;GO:0043232,intracellular non-membrane-bounded organelle;GO:0044421,extracellular region part;GO:0043231,intracellular…	GO:0043021,ribonucleoprotein binding;GO:0017111,nucleoside-triphosphatase activity;GO:0019901,protein kinase binding;GO:0045182,translation regulator activity;GO:0005515,protein binding;GO:0051015,actin filament binding;GO:0016817,hydrolase activity, acting on acid anhydrides;GO:0003676,nucleic acid binding;GO:0008135,translation factor activity, nucleic acid binding;GO:0000166,nucleotide binding…
35	sp|Q9NR30|DDX21_HUMAN	Nucleolar RNA helicase 2 OS=Homo sapiens GN=DDX21 PE=1 SV=5		up	1.99944	2.1328e-07	regulation of biological process;multi-organism process;cellular component organization or biogenesis;positive regulation of biological process;developmental process;multicellular organismal process;cellular process;response to stimulus;biological regulation;metabolic process	organelle;cell part;cell;organelle part;membrane-enclosed lumen	binding;catalytic activity	Replication, recombination and repair ; Transcription ; Translation, ribosomal structure and biogenesis ;		GO:0065007,biological regulation;GO:0042254,ribosome biogenesis;GO:0060255,regulation of macromolecule metabolic process;GO:0034960,cellular biopolymer metabolic process;GO:0010628,positive regulation of gene expression;GO:0006396,RNA processing;GO:0001649,osteoblast differentiation;GO:0042221,response to chemical stimulus;GO:0048731,system development;GO:0044238,primary metabolic process;GO:0009…	GO:0043229,intracellular organelle;GO:0044446,intracellular organelle part;GO:0005730,nucleolus;GO:0031981,nuclear lumen;GO:0043233,organelle lumen;GO:0044422,organelle part;GO:0044464,cell part;GO:0005654,nucleoplasm;GO:0043227,membrane-bounded organelle;GO:0043232,intracellular non-membrane-bounded organelle;GO:0043231,intracellular membrane-bounded organelle;GO:0044424,intracellular part;GO:00…	GO:0032553,ribonucleotide binding;GO:0001883,purine nucleoside binding;GO:0017111,nucleoside-triphosphatase activity;GO:0004004,ATP-dependent RNA helicase activity;GO:0005515,protein binding;GO:0003824,catalytic activity;GO:0019843,rRNA binding;GO:0003724,RNA helicase activity;GO:0032559,adenyl ribonucleotide binding;GO:0016817,hydrolase activity, acting on acid anhydrides;GO:0003676,nucleic acid…
36	tr|A0A024R1T9|A0A024R1T9_HUMAN	ATP citrate lyase, isoform CRA_b OS=Homo sapiens GN=ACLY PE=4 SV=1	sp|P53396|ACLY_HUMAN	down	0.649342	0.000101526	regulation of biological process;positive regulation of biological process;metabolic process;biological regulation;cellular process	extracellular region part;extracellular region;organelle;cell part;cell;organelle part;membrane-enclosed lumen	binding;catalytic activity	Energy production and conversion ;	Metabolic pathways;Reductive carboxylate cycle (CO2 fixation);Microbial metabolism in diverse environments;Citrate cycle (TCA cycle);Biosynthesis of secondary metabolites	GO:0065007,biological regulation;GO:0046394,carboxylic acid biosynthetic process;GO:0043648,dicarboxylic acid metabolic process;GO:0006633,fatty acid biosynthetic process;GO:0046463,acylglycerol biosynthetic process;GO:0006638,neutral lipid metabolic process;GO:0006641,triglyceride metabolic process;GO:0006695,cholesterol biosynthetic process;GO:0044238,primary metabolic process;GO:0015980,energy…	GO:0043229,intracellular organelle;GO:0044446,intracellular organelle part;GO:0044444,cytoplasmic part;GO:0031981,nuclear lumen;GO:0031982,vesicle;GO:0043233,organelle lumen;GO:0044422,organelle part;GO:0070062,extracellular vesicular exosome;GO:0044464,cell part;GO:0043230,extracellular organelle;GO:0005654,nucleoplasm;GO:0043227,membrane-bounded organelle;GO:0044421,extracellular region part;GO…	GO:0043169,cation binding;GO:0032553,ribonucleotide binding;GO:0001883,purine nucleoside binding;GO:0046912,transferase activity, transferring acyl groups, acyl groups converted into alkyl on transfer;GO:0016829,lyase activity;GO:0005515,protein binding;GO:0003824,catalytic activity;GO:0043167,ion binding;GO:0032559,adenyl ribonucleotide binding;GO:0046872,metal ion binding;GO:0032555,purine ribo…	ko01120,Microbial metabolism in diverse environments;ko00020,Citrate cycle (TCA cycle);ko01110,Biosynthesis of secondary metabolites;ko00720,Reductive carboxylate cycle (CO2 fixation);ko01100,Metabolic pathways
37	sp|P38646|GRP75_HUMAN	Stress-70 protein, mitochondrial OS=Homo sapiens GN=HSPA9 PE=1 SV=2	tr|B7Z4V2|B7Z4V2_HUMAN	up	2.42888	7.03605e-10	response to stimulus;regulation of biological process;establishment of localization;cellular component organization or biogenesis;negative regulation of biological process;localization;metabolic process;biological regulation;death;cellular process	extracellular region part;extracellular region;organelle;cell part;cell;organelle part;membrane-enclosed lumen	binding	Posttranslational modification, protein turnover, chaperones ;	RNA degradation	GO:0065007,biological regulation;GO:0043067,regulation of programmed cell death;GO:0010941,regulation of cell death;GO:0031667,response to nutrient levels;GO:0034960,cellular biopolymer metabolic process;GO:0050793,regulation of developmental process;GO:0009605,response to external stimulus;GO:0033036,macromolecule localization;GO:0046907,intracellular transport;GO:0042221,response to chemical st…	GO:0044446,intracellular organelle part;GO:0043209,myelin sheath;GO:0031981,nuclear lumen;GO:0031982,vesicle;GO:0043233,organelle lumen;GO:0044422,organelle part;GO:0070062,extracellular vesicular exosome;GO:0031980,mitochondrial lumen;GO:0044464,cell part;GO:0043232,intracellular non-membrane-bounded organelle;GO:0043231,intracellular membrane-bounded organelle;GO:0005739,mitochondrion;GO:003005…	GO:0032553,ribonucleotide binding;GO:0001883,purine nucleoside binding;GO:0005515,protein binding;GO:0019899,enzyme binding;GO:0032559,adenyl ribonucleotide binding;GO:0031625,ubiquitin protein ligase binding;GO:0019838,growth factor binding;GO:0031072,heat shock protein binding;GO:0017134,fibroblast growth factor binding;GO:0032555,purine ribonucleotide binding;GO:0000166,nucleotide binding;GO:0…	ko03018,RNA degradation
40	tr|A0A024R8S5|A0A024R8S5_HUMAN	Protein disulfide-isomerase OS=Homo sapiens GN=P4HB PE=3 SV=1	sp|P07237|PDIA1_HUMAN	up	2.02264	6.74155e-09	reproductive process;reproduction;regulation of biological process;multi-organism process;cellular component organization or biogenesis;positive regulation of biological process;cellular process;response to stimulus;viral reproduction;locomotion;biological regulation;metabolic process	extracellular region part;organelle;cell part;membrane-enclosed lumen;extracellular region;cell;macromolecular complex;organelle part	binding;catalytic activity	Posttranslational modification, protein turnover, chaperones ; Energy production and conversion ;	Protein processing in endoplasmic reticulum	GO:0065007,biological regulation;GO:0033554,cellular response to stress;GO:0046598,positive regulation of virion penetration into host cell;GO:0034960,cellular biopolymer metabolic process;GO:0006950,response to stress;GO:0042221,response to chemical stimulus;GO:0048524,positive regulation of viral reproduction;GO:0044238,primary metabolic process;GO:0019725,cellular homeostasis;GO:0046483,hetero…	GO:0044446,intracellular organelle part;GO:0031982,vesicle;GO:0043233,organelle lumen;GO:0044422,organelle part;GO:0070062,extracellular vesicular exosome;GO:0044464,cell part;GO:0043231,intracellular membrane-bounded organelle;GO:0030055,cell-substrate junction;GO:0031974,membrane-enclosed lumen;GO:0005623,cell;GO:0044425,membrane part;GO:0005912,adherens junction;GO:0005576,extracellular region…	GO:0005178,integrin binding;GO:0032403,protein complex binding;GO:0005515,protein binding;GO:0003824,catalytic activity;GO:0031543,peptidyl-proline dioxygenase activity;GO:0019798,procollagen-proline dioxygenase activity;GO:0016491,oxidoreductase activity;GO:0019899,enzyme binding;GO:0016864,intramolecular oxidoreductase activity, transposing S-S bonds;GO:0016706,oxidoreductase activity, acting o…	ko04141,Protein processing in endoplasmic reticulum
42	tr|B4DLR3|B4DLR3_HUMAN	cDNA FLJ54020, highly similar to Heterogeneous nuclear ribonucleoprotein U OS=Homo sapiens PE=2 SV=1	sp|Q00839|HNRPU_HUMAN	up	1.70338	3.99387e-06	regulation of biological process;cellular component organization or biogenesis;positive regulation of biological process;developmental process;rhythmic process;multicellular organismal process;cellular process;response to stimulus;negative regulation of biological process;biological regulation;metabolic process	organelle;macromolecular complex;cell part;cell;organelle part;membrane-enclosed lumen	binding		Spliceosome	GO:0032210,regulation of telomere maintenance via telomerase;GO:0065007,biological regulation;GO:0032845,negative regulation of homeostatic process;GO:0034960,cellular biopolymer metabolic process;GO:0010628,positive regulation of gene expression;GO:0010558,negative regulation of macromolecule biosynthetic process;GO:0001649,osteoblast differentiation;GO:0048731,system development;GO:0031326,regu…	GO:0005681,spliceosomal complex;GO:0043229,intracellular organelle;GO:0044446,intracellular organelle part;GO:0030529,ribonucleoprotein complex;GO:0031981,nuclear lumen;GO:0043233,organelle lumen;GO:0044422,organelle part;GO:0044464,cell part;GO:0005654,nucleoplasm;GO:0005697,telomerase holoenzyme complex;GO:0043227,membrane-bounded organelle;GO:0043231,intracellular membrane-bounded organelle;GO…	GO:0043021,ribonucleoprotein binding;GO:0003676,nucleic acid binding;GO:0070717,poly-purine tract binding;GO:0000166,nucleotide binding;GO:0005515,protein binding;GO:0003723,RNA binding;GO:0005488,binding;GO:0070034,telomeric RNA binding;GO:0034046,poly(G) RNA binding;GO:0003727,single-stranded RNA binding	ko03040,Spliceosome
43	tr|E9KL44|E9KL44_HUMAN	Epididymis tissue sperm binding protein Li 14m OS=Homo sapiens PE=2 SV=1	sp|P40939|ECHA_HUMAN	up	1.78642	9.96902e-06	response to stimulus;metabolic process;cellular process	organelle;macromolecular complex;cell part;cell;organelle part;membrane-enclosed lumen	binding;catalytic activity	Lipid transport and metabolism ;	Caprolactam degradation;Tryptophan metabolism;Aminobenzoate degradation;Fatty acid elongation in mitochondria;beta-Alanine metabolism;Biosynthesis of secondary metabolites;Butanoate metabolism;Metabolic pathways;Lysine degradation;Biosynthesis of unsaturated fatty acids;Propanoate metabolism;Benzoate degradation;Valine, leucine and isoleucine degradation;Microbial metabolism in diverse environmen…	GO:0016054,organic acid catabolic process;GO:0019637,organophosphate metabolic process;GO:0042221,response to chemical stimulus;GO:0009719,response to endogenous stimulus;GO:0044238,primary metabolic process;GO:0044242,cellular lipid catabolic process;GO:0016042,lipid catabolic process;GO:0009725,response to hormone stimulus;GO:0032868,response to insulin stimulus;GO:0042493,response to drug;GO:0…	GO:0044446,intracellular organelle part;GO:0031967,organelle envelope;GO:0043233,organelle lumen;GO:0044422,organelle part;GO:0031980,mitochondrial lumen;GO:0044464,cell part;GO:0043231,intracellular membrane-bounded organelle;GO:0005739,mitochondrion;GO:0016507,fatty acid beta-oxidation multienzyme complex;GO:0031974,membrane-enclosed lumen;GO:0005623,cell;GO:0044429,mitochondrial part;GO:000574…	GO:0033293,monocarboxylic acid binding;GO:0016829,lyase activity;GO:0008289,lipid binding;GO:0032403,protein complex binding;GO:0016509,long-chain-3-hydroxyacyl-CoA dehydrogenase activity;GO:0016747,transferase activity, transferring acyl groups other than amino-acyl groups;GO:0005515,protein binding;GO:0005504,fatty acid binding;GO:0003824,catalytic activity;GO:0016453,C-acetyltransferase activi…	ko00310,Lysine degradation;ko01120,Microbial metabolism in diverse environments;ko00280,Valine, leucine and isoleucine degradation;ko01040,Biosynthesis of unsaturated fatty acids;ko00930,Caprolactam degradation;ko00071,Fatty acid metabolism;ko00362,Benzoate degradation;ko01110,Biosynthesis of secondary metabolites;ko00410,beta-Alanine metabolism;ko01100,Metabolic pathways;ko00062,Fatty acid elong…
44	sp|P52272|HNRPM_HUMAN	Heterogeneous nuclear ribonucleoprotein M OS=Homo sapiens GN=HNRNPM PE=1 SV=3		up	1.30362	0.0338688	response to stimulus;multi-organism process;metabolic process;cellular process	extracellular region part;organelle;cell part;membrane-enclosed lumen;extracellular region;cell;macromolecular complex;organelle part	binding	General function prediction only ;	Spliceosome	GO:0034960,cellular biopolymer metabolic process;GO:0006396,RNA processing;GO:0044238,primary metabolic process;GO:0000380,alternative nuclear mRNA splicing, via spliceosome;GO:0008380,RNA splicing;GO:0044237,cellular metabolic process;GO:0043283,biopolymer metabolic process;GO:0006807,nitrogen compound metabolic process;GO:0008152,metabolic process;GO:0016071,mRNA metabolic process;GO:0043170,ma…	GO:0005681,spliceosomal complex;GO:0044446,intracellular organelle part;GO:0030529,ribonucleoprotein complex;GO:0031981,nuclear lumen;GO:0031982,vesicle;GO:0043233,organelle lumen;GO:0044422,organelle part;GO:0070062,extracellular vesicular exosome;GO:0044464,cell part;GO:0005654,nucleoplasm;GO:0043232,intracellular non-membrane-bounded organelle;GO:0043231,intracellular membrane-bounded organell…	GO:0000166,nucleotide binding;GO:0048306,calcium-dependent protein binding;GO:0005515,protein binding;GO:0019904,protein domain specific binding;GO:0005488,binding	ko03040,Spliceosome
46	tr|B2RA03|B2RA03_HUMAN	cDNA, FLJ94640, highly similar to Homo sapiens keratin 18 (KRT18), mRNA OS=Homo sapiens PE=2 SV=1	tr|A0A024RAY2|A0A024RAY2_HUMAN;sp|P05783|K1C18_HUMAN	up	2.45126	8.5199e-07	regulation of biological process;establishment of localization;cellular component organization or biogenesis;developmental process;cellular process;response to stimulus;signaling;viral reproduction;negative regulation of biological process;localization;biological regulation;death	extracellular region part;organelle;cell part;membrane-enclosed lumen;extracellular region;cell;macromolecular complex;organelle part	structural molecule activity			GO:0065007,biological regulation;GO:0043067,regulation of programmed cell death;GO:0010941,regulation of cell death;GO:0050793,regulation of developmental process;GO:0033036,macromolecule localization;GO:0046907,intracellular transport;GO:0019221,cytokine-mediated signaling pathway;GO:0007154,cell communication;GO:0043069,negative regulation of programmed cell death;GO:0060548,negative regulation…	GO:0044446,intracellular organelle part;GO:0031981,nuclear lumen;GO:0031982,vesicle;GO:0043233,organelle lumen;GO:0044422,organelle part;GO:0070062,extracellular vesicular exosome;GO:0044464,cell part;GO:0005815,microtubule organizing center;GO:0005813,centrosome;GO:0043232,intracellular non-membrane-bounded organelle;GO:0043231,intracellular membrane-bounded organelle;GO:0031974,membrane-enclose…	GO:0005198,structural molecule activity
47	sp|Q6P2Q9|PRP8_HUMAN	Pre-mRNA-processing-splicing factor 8 OS=Homo sapiens GN=PRPF8 PE=1 SV=2		down	0.751779	0.0229015	response to stimulus;multi-organism process;cellular component organization or biogenesis;metabolic process;cellular process	organelle;macromolecular complex;cell part;cell;organelle part;membrane-enclosed lumen	binding;catalytic activity	RNA processing and modification ;	Spliceosome	GO:0034960,cellular biopolymer metabolic process;GO:0010926,anatomical structure formation;GO:0006396,RNA processing;GO:0034621,cellular macromolecular complex subunit organization;GO:0044238,primary metabolic process;GO:0008380,RNA splicing;GO:0044237,cellular metabolic process;GO:0000244,assembly of spliceosomal tri-snRNP;GO:0043283,biopolymer metabolic process;GO:0006807,nitrogen compound meta…	GO:0005681,spliceosomal complex;GO:0043229,intracellular organelle;GO:0044446,intracellular organelle part;GO:0030529,ribonucleoprotein complex;GO:0030532,small nuclear ribonucleoprotein complex;GO:0031981,nuclear lumen;GO:0016607,nuclear speck;GO:0043233,organelle lumen;GO:0044422,organelle part;GO:0044464,cell part;GO:0005654,nucleoplasm;GO:0043227,membrane-bounded organelle;GO:0043231,intracel…	GO:0032182,small conjugating protein binding;GO:0003676,nucleic acid binding;GO:0030619,U1 snRNA binding;GO:0005515,protein binding;GO:0003723,RNA binding;GO:0003824,catalytic activity;GO:0005488,binding;GO:0030620,U2 snRNA binding;GO:0043130,ubiquitin binding;GO:0017069,snRNA binding	ko03040,Spliceosome
51	sp|P20700|LMNB1_HUMAN	Lamin-B1 OS=Homo sapiens GN=LMNB1 PE=1 SV=2		up	1.54417	7.3725e-05	regulation of biological process;cellular component organization or biogenesis;positive regulation of biological process;developmental process;multicellular organismal process;cellular process;response to stimulus;signaling;biological regulation;metabolic process;death	organelle;macromolecular complex;cell part;cell;organelle part;membrane-enclosed lumen	structural molecule activity;binding			GO:0051338,regulation of transferase activity;GO:0065007,biological regulation;GO:0010740,positive regulation of protein kinase cascade;GO:0042221,response to chemical stimulus;GO:0048731,system development;GO:0048584,positive regulation of response to stimulus;GO:0000278,mitotic cell cycle;GO:0009966,regulation of signal transduction;GO:0022008,neurogenesis;GO:0019220,regulation of phosphate met…	GO:0044446,intracellular organelle part;GO:0031965,nuclear membrane;GO:0031967,organelle envelope;GO:0031981,nuclear lumen;GO:0043233,organelle lumen;GO:0044422,organelle part;GO:0044464,cell part;GO:0005654,nucleoplasm;GO:0005638,lamin filament;GO:0043232,intracellular non-membrane-bounded organelle;GO:0043231,intracellular membrane-bounded organelle;GO:0031974,membrane-enclosed lumen;GO:0005623…	GO:0005198,structural molecule activity;GO:0019901,protein kinase binding;GO:0019899,enzyme binding;GO:0005515,protein binding;GO:0019900,kinase binding;GO:0005488,binding
54	sp|Q14152|EIF3A_HUMAN	Eukaryotic translation initiation factor 3 subunit A OS=Homo sapiens GN=EIF3A PE=1 SV=1		down	0.606698	2.66343e-05	regulation of biological process;establishment of localization;cellular component organization or biogenesis;localization;metabolic process;biological regulation;cellular process	extracellular region part;organelle;cell part;membrane-enclosed lumen;extracellular region;cell;macromolecular complex;organelle part	structural molecule activity;binding		RNA transport	GO:0065007,biological regulation;GO:0042254,ribosome biogenesis;GO:0001731,formation of translation preinitiation complex;GO:0060255,regulation of macromolecule metabolic process;GO:0034960,cellular biopolymer metabolic process;GO:0000054,ribosome export from nucleus;GO:0046907,intracellular transport;GO:0034621,cellular macromolecular complex subunit organization;GO:0044238,primary metabolic pro…	GO:0044446,intracellular organelle part;GO:0030529,ribonucleoprotein complex;GO:0031981,nuclear lumen;GO:0031982,vesicle;GO:0043233,organelle lumen;GO:0044422,organelle part;GO:0070062,extracellular vesicular exosome;GO:0044464,cell part;GO:0005654,nucleoplasm;GO:0043232,intracellular non-membrane-bounded organelle;GO:0043231,intracellular membrane-bounded organelle;GO:0031974,membrane-enclosed l…	GO:0003743,translation initiation factor activity;GO:0043022,ribosome binding;GO:0043021,ribonucleoprotein binding;GO:0008135,translation factor activity, nucleic acid binding;GO:0003676,nucleic acid binding;GO:0045182,translation regulator activity;GO:0043023,ribosomal large subunit binding;GO:0005515,protein binding;GO:0005488,binding;GO:0005198,structural molecule activity	ko03013,RNA transport
55	tr|V9HWC0|V9HWC0_HUMAN	Epididymis luminal protein 70 OS=Homo sapiens GN=HEL70 PE=2 SV=1	sp|P26038|MOES_HUMAN	up	1.21286	0.024308	immune system process;regulation of biological process;establishment of localization;cellular component organization or biogenesis;positive regulation of biological process;developmental process;multicellular organismal process;cellular process;response to stimulus;biological adhesion;localization;locomotion;metabolic process;biological regulation	extracellular region part;extracellular region;organelle;cell part;cell;organelle part	structural molecule activity;binding		Regulation of actin cytoskeleton;Leukocyte transendothelial migration	GO:0065007,biological regulation;GO:0035088,establishment or maintenance of apical/basal cell polarity;GO:0060255,regulation of macromolecule metabolic process;GO:0010628,positive regulation of gene expression;GO:0050793,regulation of developmental process;GO:0022604,regulation of cell morphogenesis;GO:0008361,regulation of cell size;GO:0000902,cell morphogenesis;GO:0048731,system development;GO:…	GO:0001931,uropod;GO:0044446,intracellular organelle part;GO:0043209,myelin sheath;GO:0031982,vesicle;GO:0044422,organelle part;GO:0042383,sarcolemma;GO:0070062,extracellular vesicular exosome;GO:0044464,cell part;GO:0031527,filopodium membrane;GO:0044463,cell projection part;GO:0043232,intracellular non-membrane-bounded organelle;GO:0043231,intracellular membrane-bounded organelle;GO:0031254,tra…	GO:0019901,protein kinase binding;GO:0003676,nucleic acid binding;GO:0005515,protein binding;GO:0003723,RNA binding;GO:0050839,cell adhesion molecule binding;GO:0005488,binding;GO:0008092,cytoskeletal protein binding;GO:0005198,structural molecule activity;GO:0030674,protein binding, bridging;GO:0019899,enzyme binding;GO:0005200,structural constituent of cytoskeleton;GO:0005102,receptor binding;G…	ko04810,Regulation of actin cytoskeleton;ko04670,Leukocyte transendothelial migration
58	tr|B4E0E1|B4E0E1_HUMAN	cDNA FLJ53442, highly similar to Poly (ADP-ribose) polymerase 1 (EC 2.4.2.30) OS=Homo sapiens PE=2 SV=1		up	1.41126	0.00105534	immune system process;regulation of biological process;establishment of localization;cellular component organization or biogenesis;positive regulation of biological process;developmental process;multicellular organismal process;cellular process;response to stimulus;growth;signaling;negative regulation of biological process;localization;biological regulation;metabolic process	organelle;macromolecular complex;cell part;cell;organelle part;membrane-enclosed lumen	binding;catalytic activity		Base excision repair	GO:0034960,cellular biopolymer metabolic process;GO:0010628,positive regulation of gene expression;GO:0033158,regulation of protein import into nucleus, translocation;GO:0045893,positive regulation of transcription, DNA-dependent;GO:0010558,negative regulation of macromolecule biosynthetic process;GO:0060341,regulation of cellular localization;GO:0043279,response to alkaloid;GO:0042221,response t…	GO:0044446,intracellular organelle part;GO:0031967,organelle envelope;GO:0031981,nuclear lumen;GO:0043233,organelle lumen;GO:0044422,organelle part;GO:0044464,cell part;GO:0005654,nucleoplasm;GO:0000228,nuclear chromosome;GO:0043232,intracellular non-membrane-bounded organelle;GO:0000781,chromosome, telomeric region;GO:0043231,intracellular membrane-bounded organelle;GO:0005739,mitochondrion;GO:0…	GO:0043169,cation binding;GO:0019901,protein kinase binding;GO:0003950,NAD+ ADP-ribosyltransferase activity;GO:0005515,protein binding;GO:0016763,transferase activity, transferring pentosyl groups;GO:0046914,transition metal ion binding;GO:0051427,hormone receptor binding;GO:0047485,protein N-terminus binding;GO:0035258,steroid hormone receptor binding;GO:0003682,chromatin binding;GO:0003677,DNA …	ko03410,Base excision repair
59	tr|V9HVY3|V9HVY3_HUMAN	Protein disulfide-isomerase OS=Homo sapiens GN=HEL-S-269 PE=2 SV=1	sp|P30101|PDIA3_HUMAN	up	1.24436	1.07237e-05	immune system process;regulation of biological process;establishment of localization;rhythmic process;cellular process;response to stimulus;localization;biological regulation;metabolic process	extracellular region part;organelle;cell part;membrane-enclosed lumen;extracellular region;cell;macromolecular complex;organelle part	binding;catalytic activity	Posttranslational modification, protein turnover, chaperones ; Energy production and conversion ;	Antigen processing and presentation;Protein processing in endoplasmic reticulum	GO:0065007,biological regulation;GO:0019882,antigen processing and presentation;GO:0034960,cellular biopolymer metabolic process;GO:0006950,response to stress;GO:0042221,response to chemical stimulus;GO:0045471,response to ethanol;GO:0019725,cellular homeostasis;GO:0043283,biopolymer metabolic process;GO:0034975,protein folding in endoplasmic reticulum;GO:0033365,protein localization in organelle…	GO:0044446,intracellular organelle part;GO:0031967,organelle envelope;GO:0043209,myelin sheath;GO:0031982,vesicle;GO:0005758,mitochondrial intermembrane space;GO:0043233,organelle lumen;GO:0044422,organelle part;GO:0070062,extracellular vesicular exosome;GO:0044464,cell part;GO:0043231,intracellular membrane-bounded organelle;GO:0001669,acrosomal vesicle;GO:0005739,mitochondrion;GO:0030055,cell-s…	GO:0005515,protein binding;GO:0016667,oxidoreductase activity, acting on sulfur group of donors;GO:0003824,catalytic activity;GO:0042578,phosphoric ester hydrolase activity;GO:0016788,hydrolase activity, acting on ester bonds;GO:0008081,phosphoric diester hydrolase activity;GO:0016491,oxidoreductase activity;GO:0016298,lipase activity;GO:0016864,intramolecular oxidoreductase activity, transposing…	ko04612,Antigen processing and presentation;ko04141,Protein processing in endoplasmic reticulum
61	tr|A0A024R4A0|A0A024R4A0_HUMAN	Nucleolin, isoform CRA_b OS=Homo sapiens GN=NCL PE=4 SV=1	sp|P19338|NUCL_HUMAN	up	1.31581	0.000737088	reproductive process;reproduction;regulation of biological process;multi-organism process;establishment of localization;cellular component organization or biogenesis;positive regulation of biological process;developmental process;multicellular organismal process;cellular process;response to stimulus;negative regulation of biological process;localization;biological regulation;metabolic process;dea…	extracellular region part;extracellular region;organelle;cell part;cell;organelle part;membrane-enclosed lumen	binding	General function prediction only ;	Pathogenic Escherichia coli infection	GO:0065007,biological regulation;GO:0010628,positive regulation of gene expression;GO:0050793,regulation of developmental process;GO:0045893,positive regulation of transcription, DNA-dependent;GO:0048731,system development;GO:0031326,regulation of cellular biosynthetic process;GO:0009891,positive regulation of biosynthetic process;GO:0051239,regulation of multicellular organismal process;GO:00160…	GO:0044446,intracellular organelle part;GO:0005938,cell cortex;GO:0001650,fibrillar center;GO:0031981,nuclear lumen;GO:0031982,vesicle;GO:0043233,organelle lumen;GO:0044422,organelle part;GO:0070062,extracellular vesicular exosome;GO:0044464,cell part;GO:0005654,nucleoplasm;GO:0043232,intracellular non-membrane-bounded organelle;GO:0001651,dense fibrillar component;GO:0043231,intracellular membra…	GO:0043169,cation binding;GO:0043566,structure-specific DNA binding;GO:0005515,protein binding;GO:0019843,rRNA binding;GO:0050840,extracellular matrix binding;GO:0043167,ion binding;GO:0043565,sequence-specific DNA binding;GO:0043236,laminin binding;GO:0003677,DNA binding;GO:0046872,metal ion binding;GO:0003676,nucleic acid binding;GO:0042162,telomeric DNA binding;GO:0042393,histone binding;GO:00…	ko05130,Pathogenic Escherichia coli infection
62	tr|A0A090N8Y2|A0A090N8Y2_HUMAN	Protein disulfide isomerase related protein (Calcium-binding protein, intestinal-related) OS=Homo sapiens GN=ERP70 PE=4 SV=1	sp|P13667|PDIA4_HUMAN	up	1.82323	2.32792e-12	response to stimulus;regulation of biological process;establishment of localization;localization;metabolic process;biological regulation;cellular process	organelle;macromolecular complex;cell part;cell;organelle part;membrane-enclosed lumen	binding;catalytic activity	Posttranslational modification, protein turnover, chaperones ; Energy production and conversion ;	Protein processing in endoplasmic reticulum;Vibrio cholerae infection	GO:0065007,biological regulation;GO:0033554,cellular response to stress;GO:0006950,response to stress;GO:0033036,macromolecule localization;GO:0045184,establishment of protein localization;GO:0009306,protein secretion;GO:0008104,protein localization;GO:0051641,cellular localization;GO:0032940,secretion by cell;GO:0019725,cellular homeostasis;GO:0051649,establishment of localization in cell;GO:004…	GO:0043229,intracellular organelle;GO:0044446,intracellular organelle part;GO:0005783,endoplasmic reticulum;GO:0044444,cytoplasmic part;GO:0034663,endoplasmic reticulum chaperone complex;GO:0031982,vesicle;GO:0048770,pigment granule;GO:0043233,organelle lumen;GO:0044422,organelle part;GO:0005788,endoplasmic reticulum lumen;GO:0044464,cell part;GO:0005790,smooth endoplasmic reticulum;GO:0043227,me…	GO:0016862,intramolecular oxidoreductase activity, interconverting keto- and enol-groups;GO:0016853,isomerase activity;GO:0005515,protein binding;GO:0003824,catalytic activity;GO:0016860,intramolecular oxidoreductase activity;GO:0003756,protein disulfide isomerase activity;GO:0005488,binding;GO:0016864,intramolecular oxidoreductase activity, transposing S-S bonds	ko05110,Vibrio cholerae infection;ko04141,Protein processing in endoplasmic reticulum
63	tr|A0A0A0MRV0|A0A0A0MRV0_HUMAN	Ribosome-binding protein 1 OS=Homo sapiens GN=RRBP1 PE=4 SV=1	sp|Q9P2E9|RRBP1_HUMAN	up	1.86312	4.69611e-10	regulation of biological process;establishment of localization;developmental process;multicellular organismal process;cellular process;response to stimulus;signaling;localization;biological regulation;metabolic process	organelle;macromolecular complex;cell part;cell;organelle part	molecular transducer activity	Function unknown ;Cell motility ;	Protein processing in endoplasmic reticulum	GO:0065007,biological regulation;GO:0034960,cellular biopolymer metabolic process;GO:0033036,macromolecule localization;GO:0001649,osteoblast differentiation;GO:0048731,system development;GO:0044238,primary metabolic process;GO:0007154,cell communication;GO:0043283,biopolymer metabolic process;GO:0034645,cellular macromolecule biosynthetic process;GO:0043284,biopolymer biosynthetic process;GO:004…	GO:0043229,intracellular organelle;GO:0044446,intracellular organelle part;GO:0030529,ribonucleoprotein complex;GO:0005783,endoplasmic reticulum;GO:0044444,cytoplasmic part;GO:0044422,organelle part;GO:0005789,endoplasmic reticulum membrane;GO:0044464,cell part;GO:0031300,intrinsic to organelle membrane;GO:0016021,integral to membrane;GO:0031227,intrinsic to endoplasmic reticulum membrane;GO:0031…	GO:0060089,molecular transducer activity;GO:0004871,signal transducer activity;GO:0004872,receptor activity	ko04141,Protein processing in endoplasmic reticulum
67	sp|P49792|RBP2_HUMAN	E3 SUMO-protein ligase RanBP2 OS=Homo sapiens GN=RANBP2 PE=1 SV=2		up	1.42158	0.00163775	reproductive process;reproduction;regulation of biological process;multi-organism process;establishment of localization;cellular component organization or biogenesis;cellular process;response to stimulus;signaling;viral reproduction;negative regulation of biological process;localization;biological regulation;metabolic process	organelle;cell part;cell;organelle part	binding;catalytic activity	Intracellular trafficking, secretion, and vesicular transport ;Posttranslational modification, protein turnover, chaperones ;	RNA transport	GO:0051338,regulation of transferase activity;GO:0051348,negative regulation of transferase activity;GO:0034960,cellular biopolymer metabolic process;GO:0022415,viral reproductive process;GO:0042221,response to chemical stimulus;GO:0006399,tRNA metabolic process;GO:0000278,mitotic cell cycle;GO:0019221,cytokine-mediated signaling pathway;GO:0000279,M phase;GO:0009892,negative regulation of metabo…	GO:0043229,intracellular organelle;GO:0044446,intracellular organelle part;GO:0044444,cytoplasmic part;GO:0031965,nuclear membrane;GO:0031967,organelle envelope;GO:0044422,organelle part;GO:0016234,inclusion body;GO:0044464,cell part;GO:0031090,organelle membrane;GO:0043227,membrane-bounded organelle;GO:0043231,intracellular membrane-bounded organelle;GO:0044424,intracellular part;GO:0005635,nucl…	GO:0043169,cation binding;GO:0032403,protein complex binding;GO:0017016,Ras GTPase binding;GO:0005515,protein binding;GO:0003824,catalytic activity;GO:0046914,transition metal ion binding;GO:0043167,ion binding;GO:0019899,enzyme binding;GO:0051020,GTPase binding;GO:0046872,metal ion binding;GO:0003676,nucleic acid binding;GO:0016859,cis-trans isomerase activity;GO:0016853,isomerase activity;GO:00…	ko03013,RNA transport
71	sp|P08729|K2C7_HUMAN	Keratin, type II cytoskeletal 7 OS=Homo sapiens GN=KRT7 PE=1 SV=5		up	2.65059	3.47508e-05	viral reproduction	extracellular region part;extracellular region;organelle;macromolecular complex;cell part;cell;organelle part	structural molecule activity;binding			GO:0016032,viral reproduction	GO:0043229,intracellular organelle;GO:0044446,intracellular organelle part;GO:0031982,vesicle;GO:0044422,organelle part;GO:0070062,extracellular vesicular exosome;GO:0044464,cell part;GO:0043230,extracellular organelle;GO:0043227,membrane-bounded organelle;GO:0045111,intermediate filament cytoskeleton;GO:0043232,intracellular non-membrane-bounded organelle;GO:0044421,extracellular region part;GO:…	GO:0005198,structural molecule activity;GO:0005515,protein binding;GO:0005488,binding
72	sp|Q14789|GOGB1_HUMAN	Golgin subfamily B member 1 OS=Homo sapiens GN=GOLGB1 PE=1 SV=2		up	1.22524	0.00909385	establishment of localization;cellular component organization or biogenesis;localization;metabolic process;cellular process	organelle;cell part;cell;organelle part	binding			GO:0034960,cellular biopolymer metabolic process;GO:0046907,intracellular transport;GO:0044238,primary metabolic process;GO:0043283,biopolymer metabolic process;GO:0034645,cellular macromolecule biosynthetic process;GO:0043413,biopolymer glycosylation;GO:0048193,Golgi vesicle transport;GO:0043170,macromolecule metabolic process;GO:0006486,protein amino acid glycosylation;GO:0009987,cellular proce…	GO:0043229,intracellular organelle;GO:0044446,intracellular organelle part;GO:0044444,cytoplasmic part;GO:0044431,Golgi apparatus part;GO:0000139,Golgi membrane;GO:0044422,organelle part;GO:0044464,cell part;GO:0016021,integral to membrane;GO:0005794,Golgi apparatus;GO:0031090,organelle membrane;GO:0043227,membrane-bounded organelle;GO:0043231,intracellular membrane-bounded organelle;GO:0044424,i…	GO:0005515,protein binding;GO:0005488,binding
73	tr|A0A024R5C5|A0A024R5C5_HUMAN	Pyruvate carboxylase OS=Homo sapiens GN=PC PE=4 SV=1	sp|P11498|PYC_HUMAN	up	1.35162	0.00231396	reproductive process;reproduction;regulation of biological process;cellular component organization or biogenesis;positive regulation of biological process;cellular process;viral reproduction;negative regulation of biological process;biological regulation;metabolic process	organelle;cell part;cell;organelle part;membrane-enclosed lumen	binding;catalytic activity	Energy production and conversion ;Lipid transport and metabolism ;	Metabolic pathways;Pyruvate metabolism;Microbial metabolism in diverse environments;Citrate cycle (TCA cycle)	GO:0065007,biological regulation;GO:0019067,viral assembly, maturation, egress, and release;GO:0060255,regulation of macromolecule metabolic process;GO:0043648,dicarboxylic acid metabolic process;GO:0019318,hexose metabolic process;GO:0022415,viral reproductive process;GO:0044238,primary metabolic process;GO:0046364,monosaccharide biosynthetic process;GO:0046483,heterocycle metabolic process;GO:0…	GO:0043229,intracellular organelle;GO:0044446,intracellular organelle part;GO:0019866,organelle inner membrane;GO:0044444,cytoplasmic part;GO:0031967,organelle envelope;GO:0043233,organelle lumen;GO:0044422,organelle part;GO:0031980,mitochondrial lumen;GO:0044464,cell part;GO:0005759,mitochondrial matrix;GO:0031090,organelle membrane;GO:0043227,membrane-bounded organelle;GO:0043231,intracellular …	GO:0043169,cation binding;GO:0032553,ribonucleotide binding;GO:0001883,purine nucleoside binding;GO:0033293,monocarboxylic acid binding;GO:0005515,protein binding;GO:0003824,catalytic activity;GO:0016879,ligase activity, forming carbon-nitrogen bonds;GO:0043167,ion binding;GO:0032559,adenyl ribonucleotide binding;GO:0003677,DNA binding;GO:0046872,metal ion binding;GO:0003676,nucleic acid binding;…	ko01120,Microbial metabolism in diverse environments;ko00020,Citrate cycle (TCA cycle);ko01100,Metabolic pathways;ko00620,Pyruvate metabolism
75	tr|V9HWD9|V9HWD9_HUMAN	Transketolase OS=Homo sapiens GN=HEL107 PE=2 SV=1	sp|P29401|TKT_HUMAN;tr|Q53EM5|Q53EM5_HUMAN	down	0.8154	0.0189218	regulation of biological process;cellular component organization or biogenesis;positive regulation of biological process;developmental process;multicellular organismal process;cellular process;cell proliferation;biological adhesion;growth;localization;locomotion;metabolic process;biological regulation	extracellular region part;extracellular region;organelle;cell part;cell;organelle part;membrane-enclosed lumen	binding;catalytic activity	Carbohydrate transport and metabolism ;	Metabolic pathways;Biosynthesis of ansamycins;Carbon fixation in photosynthetic organisms;Microbial metabolism in diverse environments;Pentose phosphate pathway;Biosynthesis of secondary metabolites	GO:0051338,regulation of transferase activity;GO:0030199,collagen fibril organization;GO:0034960,cellular biopolymer metabolic process;GO:0031326,regulation of cellular biosynthetic process;GO:0046483,heterocycle metabolic process;GO:0006112,energy reserve metabolic process;GO:0051239,regulation of multicellular organismal process;GO:0043283,biopolymer metabolic process;GO:0043388,positive regula…	GO:0044446,intracellular organelle part;GO:0005777,peroxisome;GO:0043209,myelin sheath;GO:0031981,nuclear lumen;GO:0031982,vesicle;GO:0043233,organelle lumen;GO:0044422,organelle part;GO:0070062,extracellular vesicular exosome;GO:0005789,endoplasmic reticulum membrane;GO:0044464,cell part;GO:0005654,nucleoplasm;GO:0043231,intracellular membrane-bounded organelle;GO:0030055,cell-substrate junction…	GO:0043169,cation binding;GO:0032553,ribonucleotide binding;GO:0048029,monosaccharide binding;GO:0001883,purine nucleoside binding;GO:0042803,protein homodimerization activity;GO:0016744,transferase activity, transferring aldehyde or ketonic groups;GO:0005515,protein binding;GO:0003824,catalytic activity;GO:0043167,ion binding;GO:0030976,thiamin pyrophosphate binding;GO:0032559,adenyl ribonucleot…	ko00710,Carbon fixation in photosynthetic organisms;ko01120,Microbial metabolism in diverse environments;ko01110,Biosynthesis of secondary metabolites;ko00030,Pentose phosphate pathway;ko01051,Biosynthesis of ansamycins;ko01100,Metabolic pathways
76	sp|P23246|SFPQ_HUMAN	Splicing factor, proline- and glutamine-rich OS=Homo sapiens GN=SFPQ PE=1 SV=2		up	2.1928	1.93718e-07	regulation of biological process;cellular component organization or biogenesis;positive regulation of biological process;rhythmic process;cellular process;response to stimulus;negative regulation of biological process;biological regulation;metabolic process	organelle;cell part;cell;organelle part;membrane-enclosed lumen	binding			GO:0065007,biological regulation;GO:0034960,cellular biopolymer metabolic process;GO:0006950,response to stress;GO:0010558,negative regulation of macromolecule biosynthetic process;GO:0031326,regulation of cellular biosynthetic process;GO:0031324,negative regulation of cellular metabolic process;GO:0009892,negative regulation of metabolic process;GO:0043283,biopolymer metabolic process;GO:0043170…	GO:0043229,intracellular organelle;GO:0044446,intracellular organelle part;GO:0031981,nuclear lumen;GO:0034399,nuclear periphery;GO:0043233,organelle lumen;GO:0044422,organelle part;GO:0044464,cell part;GO:0005654,nucleoplasm;GO:0043227,membrane-bounded organelle;GO:0043232,intracellular non-membrane-bounded organelle;GO:0043231,intracellular membrane-bounded organelle;GO:0016604,nuclear body;GO:…	GO:0003682,chromatin binding;GO:0019899,enzyme binding;GO:0005515,protein binding;GO:0005488,binding;GO:0042826,histone deacetylase binding
79	sp|P53621|COPA_HUMAN	Coatomer subunit alpha OS=Homo sapiens GN=COPA PE=1 SV=2		down	0.610388	3.53103e-06	establishment of localization;cellular component organization or biogenesis;localization;metabolic process;biological regulation;multicellular organismal process;cellular process	extracellular region part;extracellular region;organelle;macromolecular complex;cell part;cell;organelle part	structural molecule activity;binding	General function prediction only ;		GO:0006900,membrane budding;GO:0065007,biological regulation;GO:0006891,intra-Golgi vesicle-mediated transport;GO:0034960,cellular biopolymer metabolic process;GO:0048194,Golgi vesicle budding;GO:0016044,membrane organization;GO:0007589,body fluid secretion;GO:0043283,biopolymer metabolic process;GO:0043413,biopolymer glycosylation;GO:0051648,vesicle localization;GO:0048193,Golgi vesicle transpor…	GO:0044446,intracellular organelle part;GO:0044431,Golgi apparatus part;GO:0000139,Golgi membrane;GO:0031982,vesicle;GO:0044422,organelle part;GO:0070062,extracellular vesicular exosome;GO:0044464,cell part;GO:0005794,Golgi apparatus;GO:0043231,intracellular membrane-bounded organelle;GO:0030120,vesicle coat;GO:0005623,cell;GO:0005798,Golgi-associated vesicle;GO:0044425,membrane part;GO:0012505,e…	GO:0005198,structural molecule activity;GO:0005515,protein binding;GO:0005102,receptor binding;GO:0005488,binding
80	tr|B2RDE1|B2RDE1_HUMAN	cDNA, FLJ96568, highly similar to Homo sapiens tropomyosin 3 (TPM3), mRNA OS=Homo sapiens PE=2 SV=1		up	1.40979	0.00381168	developmental process;multicellular organismal process;cellular process	extracellular region part;extracellular region;organelle;macromolecular complex;cell part;cell;organelle part	binding		Dilated cardiomyopathy;Thyroid cancer;Pathways in cancer;Hypertrophic cardiomyopathy (HCM);Cardiac muscle contraction	GO:0007417,central nervous system development;GO:0070252,actin-mediated cell contraction;GO:0003012,muscle system process;GO:0032502,developmental process;GO:0046907,intracellular transport;GO:0048731,system development;GO:0051641,cellular localization;GO:0030029,actin filament-based process;GO:0030705,cytoskeleton-dependent intracellular transport;GO:0032501,multicellular organismal process;GO:0…	GO:0001725,stress fiber;GO:0044446,intracellular organelle part;GO:0005938,cell cortex;GO:0030017,sarcomere;GO:0031982,vesicle;GO:0044422,organelle part;GO:0070062,extracellular vesicular exosome;GO:0044464,cell part;GO:0043232,intracellular non-membrane-bounded organelle;GO:0005623,cell;GO:0005576,extracellular region;GO:0043228,non-membrane-bounded organelle;GO:0030016,myofibril;GO:0065010,extr…	GO:0008092,cytoskeletal protein binding;GO:0005515,protein binding;GO:0005488,binding;GO:0003779,actin binding	ko04260,Cardiac muscle contraction;ko05410,Hypertrophic cardiomyopathy (HCM);ko05414,Dilated cardiomyopathy;ko05200,Pathways in cancer;ko05216,Thyroid cancer
81	sp|P24752|THIL_HUMAN	Acetyl-CoA acetyltransferase, mitochondrial OS=Homo sapiens GN=ACAT1 PE=1 SV=1		up	1.28345	2.35858e-05	regulation of biological process;establishment of localization;cellular component organization or biogenesis;positive regulation of biological process;developmental process;multicellular organismal process;cellular process;response to stimulus;localization;biological regulation;metabolic process	extracellular region part;extracellular region;organelle;cell part;cell;organelle part;membrane-enclosed lumen	binding;catalytic activity	Lipid transport and metabolism ;	Tryptophan metabolism;Synthesis and degradation of ketone bodies;Biosynthesis of secondary metabolites;Butanoate metabolism;Metabolic pathways;Lysine degradation;Propanoate metabolism;Benzoate degradation;Valine, leucine and isoleucine degradation;Pyruvate metabolism;Microbial metabolism in diverse environments;Two-component system;Terpenoid backbone biosynthesis;Fatty acid metabolism	GO:0065007,biological regulation;GO:0016054,organic acid catabolic process;GO:0044270,nitrogen compound catabolic process;GO:0009605,response to external stimulus;GO:0048534,hemopoietic or lymphoid organ development;GO:0006950,response to stress;GO:0042221,response to chemical stimulus;GO:0034379,very-low-density lipoprotein particle assembly;GO:0048731,system development;GO:0009719,response to e…	GO:0044446,intracellular organelle part;GO:0005777,peroxisome;GO:0031967,organelle envelope;GO:0031982,vesicle;GO:0043233,organelle lumen;GO:0044422,organelle part;GO:0070062,extracellular vesicular exosome;GO:0005789,endoplasmic reticulum membrane;GO:0031980,mitochondrial lumen;GO:0044464,cell part;GO:0043231,intracellular membrane-bounded organelle;GO:0005739,mitochondrion;GO:0031974,membrane-e…	GO:0043169,cation binding;GO:0042803,protein homodimerization activity;GO:0033293,monocarboxylic acid binding;GO:0008289,lipid binding;GO:0016747,transferase activity, transferring acyl groups other than amino-acyl groups;GO:0005515,protein binding;GO:0005504,fatty acid binding;GO:0003824,catalytic activity;GO:0016453,C-acetyltransferase activity;GO:0003985,acetyl-CoA C-acetyltransferase activity…	ko00900,Terpenoid backbone biosynthesis;ko00310,Lysine degradation;ko01120,Microbial metabolism in diverse environments;ko02020,Two-component system;ko00280,Valine, leucine and isoleucine degradation;ko00071,Fatty acid metabolism;ko00362,Benzoate degradation;ko01110,Biosynthesis of secondary metabolites;ko01100,Metabolic pathways;ko00640,Propanoate metabolism;ko00620,Pyruvate metabolism;ko00072,S…
82	tr|E9PMS6|E9PMS6_HUMAN	LIM domain only protein 7 OS=Homo sapiens GN=LMO7 PE=1 SV=1		up	1.49633	0.000368025					Adherens junction				ko04520,Adherens junction
83	tr|E1NZA1|E1NZA1_HUMAN	Peroxisome proliferator activated receptor interacting complex protein OS=Homo sapiens GN=PRIC295 PE=2 SV=1		down	0.541469	6.63858e-06	regulation of biological process;metabolic process;biological regulation;cellular process	organelle;macromolecular complex;cell part;cell	binding			GO:0065007,biological regulation;GO:0060255,regulation of macromolecule metabolic process;GO:0050789,regulation of biological process;GO:0050794,regulation of cellular process;GO:0031323,regulation of cellular metabolic process;GO:0019222,regulation of metabolic process;GO:0006417,regulation of translation;GO:0031326,regulation of cellular biosynthetic process;GO:0080090,regulation of primary met…	GO:0043229,intracellular organelle;GO:0030529,ribonucleoprotein complex;GO:0005844,polysome;GO:0044424,intracellular part;GO:0044444,cytoplasmic part;GO:0005737,cytoplasm;GO:0005623,cell;GO:0032991,macromolecular complex;GO:0043226,organelle;GO:0005622,intracellular;GO:0005840,ribosome;GO:0044464,cell part;GO:0043228,non-membrane-bounded organelle;GO:0016020,membrane;GO:0043232,intracellular non-…	GO:0008135,translation factor activity, nucleic acid binding;GO:0003676,nucleic acid binding;GO:0045182,translation regulator activity;GO:0005488,binding
84	tr|V9HW26|V9HW26_HUMAN	ATP synthase subunit alpha OS=Homo sapiens GN=HEL-S-123m PE=2 SV=1	sp|P25705|ATPA_HUMAN	up	1.53334	6.48035e-05	regulation of biological process;establishment of localization;developmental process;multicellular organismal process;cellular process;cell proliferation;negative regulation of biological process;localization;biological regulation;metabolic process	extracellular region part;organelle;cell part;membrane-enclosed lumen;extracellular region;cell;macromolecular complex;organelle part	transporter activity;binding;catalytic activity	Energy production and conversion ;	Metabolic pathways;Alzheimer's disease;Oxidative phosphorylation;Parkinson's disease;Huntington's disease	GO:0065007,biological regulation;GO:0034220,ion transmembrane transport;GO:0046483,heterocycle metabolic process;GO:0009150,purine ribonucleotide metabolic process;GO:0009145,purine nucleoside triphosphate biosynthetic process;GO:0009206,purine ribonucleoside triphosphate biosynthetic process;GO:0008285,negative regulation of cell proliferation;GO:0034654,nucleobase, nucleoside, nucleotide and nu…	GO:0044446,intracellular organelle part;GO:0031967,organelle envelope;GO:0043209,myelin sheath;GO:0031982,vesicle;GO:0033178,proton-transporting two-sector ATPase complex, catalytic domain;GO:0043233,organelle lumen;GO:0044422,organelle part;GO:0070062,extracellular vesicular exosome;GO:0031980,mitochondrial lumen;GO:0044464,cell part;GO:0043231,intracellular membrane-bounded organelle;GO:0005739…	GO:0043492,ATPase activity, coupled to movement of substances;GO:0001883,purine nucleoside binding;GO:0017111,nucleoside-triphosphatase activity;GO:0005515,protein binding;GO:0022857,transmembrane transporter activity;GO:0022804,active transmembrane transporter activity;GO:0008324,cation transmembrane transporter activity;GO:0016817,hydrolase activity, acting on acid anhydrides;GO:0015405,P-P-bon…	ko05010,Alzheimer's disease;ko00190,Oxidative phosphorylation;ko05012,Parkinson's disease;ko05016,Huntington's disease;ko01100,Metabolic pathways
87	sp|Q16891|MIC60_HUMAN	MICOS complex subunit MIC60 OS=Homo sapiens GN=IMMT PE=1 SV=1	tr|B9A067|B9A067_HUMAN	up	1.56094	0.000217788	cellular component organization or biogenesis;biological regulation;cellular process	cell part;cell	binding			GO:0065007,biological regulation;GO:0050801,ion homeostasis;GO:0048878,chemical homeostasis;GO:0006996,organelle organization;GO:0030005,cellular di-, tri-valent inorganic cation homeostasis;GO:0006874,cellular calcium ion homeostasis;GO:0007005,mitochondrion organization;GO:0019725,cellular homeostasis;GO:0006873,cellular ion homeostasis;GO:0016044,membrane organization;GO:0042592,homeostatic pr…	GO:0044464,cell part;GO:0043209,myelin sheath;GO:0005623,cell;GO:0044425,membrane part;GO:0044459,plasma membrane part;GO:0016020,membrane;GO:0005886,plasma membrane	GO:0005515,protein binding;GO:0005488,binding
88	tr|A0A024R0C3|A0A024R0C3_HUMAN	Nicotinamide nucleotide transhydrogenase, isoform CRA_a OS=Homo sapiens GN=NNT PE=4 SV=1	sp|Q13423|NNTM_HUMAN;tr|Q2TB59|Q2TB59_HUMAN	up	1.36527	0.000926505	regulation of biological process;metabolic process;biological regulation;cellular process	organelle;cell part;cell;organelle part	transporter activity;binding;catalytic activity	Energy production and conversion ;	Metabolic pathways;Nicotinate and nicotinamide metabolism	GO:0065007,biological regulation;GO:0019362,pyridine nucleotide metabolic process;GO:0044238,primary metabolic process;GO:0046496,nicotinamide nucleotide metabolic process;GO:0019725,cellular homeostasis;GO:0015980,energy derivation by oxidation of organic compounds;GO:0006732,coenzyme metabolic process;GO:0042592,homeostatic process;GO:0006740,NADPH regeneration;GO:0009820,alkaloid metabolic pro…	GO:0043229,intracellular organelle;GO:0044446,intracellular organelle part;GO:0019866,organelle inner membrane;GO:0044444,cytoplasmic part;GO:0031967,organelle envelope;GO:0044422,organelle part;GO:0070469,respiratory chain;GO:0044464,cell part;GO:0016021,integral to membrane;GO:0031090,organelle membrane;GO:0043227,membrane-bounded organelle;GO:0043231,intracellular membrane-bounded organelle;GO…	GO:0015078,hydrogen ion transmembrane transporter activity;GO:0015075,ion transmembrane transporter activity;GO:0003824,catalytic activity;GO:0050661,NADP or NADPH binding;GO:0051287,NAD or NADH binding;GO:0016491,oxidoreductase activity;GO:0022857,transmembrane transporter activity;GO:0008324,cation transmembrane transporter activity;GO:0016651,oxidoreductase activity, acting on NADH or NADPH;GO…	ko00760,Nicotinate and nicotinamide metabolism;ko01100,Metabolic pathways
90	tr|A0A024R9U8|A0A024R9U8_HUMAN	HECT, UBA and WWE domain containing 1, isoform CRA_c OS=Homo sapiens GN=HUWE1 PE=4 SV=1		down	0.575954	0.000682572	response to stimulus;cellular component organization or biogenesis;developmental process;metabolic process;cellular process	extracellular region part;extracellular region;organelle;cell part;cell;organelle part;membrane-enclosed lumen	binding;catalytic activity	Posttranslational modification, protein turnover, chaperones ;	Ubiquitin mediated proteolysis	GO:0033554,cellular response to stress;GO:0034960,cellular biopolymer metabolic process;GO:0019941,modification-dependent protein catabolic process;GO:0006950,response to stress;GO:0006974,response to DNA damage stimulus;GO:0044238,primary metabolic process;GO:0044257,cellular protein catabolic process;GO:0043283,biopolymer metabolic process;GO:0043170,macromolecule metabolic process;GO:0034984,c…	GO:0043229,intracellular organelle;GO:0044446,intracellular organelle part;GO:0031981,nuclear lumen;GO:0031982,vesicle;GO:0043233,organelle lumen;GO:0044422,organelle part;GO:0070062,extracellular vesicular exosome;GO:0044464,cell part;GO:0043230,extracellular organelle;GO:0016021,integral to membrane;GO:0005654,nucleoplasm;GO:0043227,membrane-bounded organelle;GO:0044421,extracellular region par…	GO:0003676,nucleic acid binding;GO:0005515,protein binding;GO:0003824,catalytic activity;GO:0016879,ligase activity, forming carbon-nitrogen bonds;GO:0005488,binding;GO:0016881,acid-amino acid ligase activity;GO:0004842,ubiquitin-protein ligase activity;GO:0019787,small conjugating protein ligase activity;GO:0016874,ligase activity;GO:0003677,DNA binding	ko04120,Ubiquitin mediated proteolysis
91	tr|Q59F66|Q59F66_HUMAN	DEAD box polypeptide 17 isoform p82 variant (Fragment) OS=Homo sapiens PE=2 SV=1		up	1.3287	0.00834475	response to stimulus;regulation of biological process;signaling;positive regulation of biological process;developmental process;metabolic process;biological regulation;multicellular organismal process;cellular process	organelle;cell part;cell;organelle part;membrane-enclosed lumen	protein binding transcription factor activity;binding;catalytic activity	Replication, recombination and repair ; Transcription ; Translation, ribosomal structure and biogenesis ;		GO:0065007,biological regulation;GO:0033148,positive regulation of estrogen receptor signaling pathway;GO:0051173,positive regulation of nitrogen compound metabolic process;GO:0060255,regulation of macromolecule metabolic process;GO:0034960,cellular biopolymer metabolic process;GO:0010628,positive regulation of gene expression;GO:0045893,positive regulation of transcription, DNA-dependent;GO:0009…	GO:0043229,intracellular organelle;GO:0044446,intracellular organelle part;GO:0005730,nucleolus;GO:0031981,nuclear lumen;GO:0043233,organelle lumen;GO:0044422,organelle part;GO:0044464,cell part;GO:0005654,nucleoplasm;GO:0043227,membrane-bounded organelle;GO:0043232,intracellular non-membrane-bounded organelle;GO:0043231,intracellular membrane-bounded organelle;GO:0044424,intracellular part;GO:00…	GO:0001883,purine nucleoside binding;GO:0017111,nucleoside-triphosphatase activity;GO:0005515,protein binding;GO:0003713,transcription coactivator activity;GO:0051427,hormone receptor binding;GO:0003724,RNA helicase activity;GO:0035258,steroid hormone receptor binding;GO:0016563,transcription activator activity;GO:0016817,hydrolase activity, acting on acid anhydrides;GO:0008026,ATP-dependent heli…
93	tr|K9JA46|K9JA46_HUMAN	Epididymis luminal secretory protein 52 OS=Homo sapiens GN=EL52 PE=2 SV=1	sp|P07900|HS90A_HUMAN	down	0.774519	0.0384896	immune system process;regulation of biological process;establishment of localization;cellular component organization or biogenesis;positive regulation of biological process;developmental process;multicellular organismal process;cellular process;response to stimulus;signaling;localization;locomotion;metabolic process;biological regulation	extracellular region part;extracellular region;organelle;cell part;cell;organelle part;membrane-enclosed lumen	enzyme regulator activity;binding;catalytic activity	Posttranslational modification, protein turnover, chaperones ;	Antigen processing and presentation;Plant-pathogen interaction;NOD-like receptor signaling pathway;Prostate cancer;Progesterone-mediated oocyte maturation;Pathways in cancer;Protein processing in endoplasmic reticulum	GO:0034960,cellular biopolymer metabolic process;GO:0042221,response to chemical stimulus;GO:0048731,system development;GO:0031326,regulation of cellular biosynthetic process;GO:0000278,mitotic cell cycle;GO:0000904,cell morphogenesis involved in differentiation;GO:0016044,membrane organization;GO:0043283,biopolymer metabolic process;GO:0022008,neurogenesis;GO:0051325,interphase;GO:0006955,immune…	GO:0044446,intracellular organelle part;GO:0043209,myelin sheath;GO:0031981,nuclear lumen;GO:0031256,leading edge membrane;GO:0031982,vesicle;GO:0001726,ruffle;GO:0005764,lysosome;GO:0043233,organelle lumen;GO:0044422,organelle part;GO:0070062,extracellular vesicular exosome;GO:0044464,cell part;GO:0044463,cell projection part;GO:0005654,nucleoplasm;GO:0043231,intracellular membrane-bounded organ…	GO:0032553,ribonucleotide binding;GO:0001883,purine nucleoside binding;GO:0042803,protein homodimerization activity;GO:0017111,nucleoside-triphosphatase activity;GO:0005515,protein binding;GO:0003824,catalytic activity;GO:0019904,protein domain specific binding;GO:0019899,enzyme binding;GO:0032559,adenyl ribonucleotide binding;GO:0030234,enzyme regulator activity;GO:0051020,GTPase binding;GO:0030…	ko04621,NOD-like receptor signaling pathway;ko05200,Pathways in cancer;ko04626,Plant-pathogen interaction;ko04612,Antigen processing and presentation;ko05215,Prostate cancer;ko04914,Progesterone-mediated oocyte maturation;ko04141,Protein processing in endoplasmic reticulum
95	tr|A0A024RA61|A0A024RA61_HUMAN	Heterogeneous nuclear ribonucleoprotein A2/B1, isoform CRA_c OS=Homo sapiens GN=HNRPA2B1 PE=4 SV=1	sp|P22626|ROA2_HUMAN	up	1.83948	0.0109574	reproductive process;reproduction;regulation of biological process;establishment of localization;cellular component organization or biogenesis;developmental process;multicellular organismal process;cellular process;response to stimulus;negative regulation of biological process;localization;biological regulation;metabolic process	extracellular region part;organelle;cell part;membrane-enclosed lumen;extracellular region;cell;macromolecular complex;organelle part	binding	General function prediction only ;		GO:0065007,biological regulation;GO:0046546,development of primary male sexual characteristics;GO:0034960,cellular biopolymer metabolic process;GO:0046661,male sex differentiation;GO:0010558,negative regulation of macromolecule biosynthetic process;GO:0042221,response to chemical stimulus;GO:0048731,system development;GO:0050684,regulation of mRNA processing;GO:0009719,response to endogenous stim…	GO:0005681,spliceosomal complex;GO:0044446,intracellular organelle part;GO:0030529,ribonucleoprotein complex;GO:0031981,nuclear lumen;GO:0031982,vesicle;GO:0043233,organelle lumen;GO:0044422,organelle part;GO:0043204,perikaryon;GO:0070062,extracellular vesicular exosome;GO:0044464,cell part;GO:0005654,nucleoplasm;GO:0043232,intracellular non-membrane-bounded organelle;GO:0043231,intracellular mem…	GO:0003729,mRNA binding;GO:0042162,telomeric DNA binding;GO:0003676,nucleic acid binding;GO:0000166,nucleotide binding;GO:0043566,structure-specific DNA binding;GO:0005515,protein binding;GO:0003723,RNA binding;GO:0005488,binding;GO:0003730,mRNA 3'-UTR binding;GO:0043565,sequence-specific DNA binding;GO:0035198,miRNA binding;GO:0003697,single-stranded DNA binding;GO:0003677,DNA binding
99	tr|A0A024RBH2|A0A024RBH2_HUMAN	Cytoskeleton-associated protein 4, isoform CRA_c OS=Homo sapiens GN=CKAP4 PE=4 SV=1	sp|Q07065|CKAP4_HUMAN	up	1.69405	1.16381e-07	metabolic process;cellular process	extracellular region part;extracellular region;organelle;cell part;cell;organelle part			Protein processing in endoplasmic reticulum	GO:0043170,macromolecule metabolic process;GO:0034960,cellular biopolymer metabolic process;GO:0044260,cellular macromolecule metabolic process;GO:0044267,cellular protein metabolic process;GO:0019538,protein metabolic process;GO:0044238,primary metabolic process;GO:0009987,cellular process;GO:0044237,cellular metabolic process;GO:0043283,biopolymer metabolic process;GO:0008152,metabolic process	GO:0044446,intracellular organelle part;GO:0031982,vesicle;GO:0044422,organelle part;GO:0070062,extracellular vesicular exosome;GO:0005789,endoplasmic reticulum membrane;GO:0044464,cell part;GO:0043232,intracellular non-membrane-bounded organelle;GO:0043231,intracellular membrane-bounded organelle;GO:0005623,cell;GO:0030141,secretory granule;GO:0042175,nuclear envelope-endoplasmic reticulum netwo…		ko04141,Protein processing in endoplasmic reticulum
101	sp|Q15233|NONO_HUMAN	Non-POU domain-containing octamer-binding protein OS=Homo sapiens GN=NONO PE=1 SV=4	tr|A8K525|A8K525_HUMAN	up	1.60516	3.23102e-07	response to stimulus;regulation of biological process;negative regulation of biological process;metabolic process;biological regulation;rhythmic process;cellular process	organelle;cell part;cell;organelle part;membrane-enclosed lumen	binding			GO:0065007,biological regulation;GO:0042752,regulation of circadian rhythm;GO:0060255,regulation of macromolecule metabolic process;GO:0034960,cellular biopolymer metabolic process;GO:0051253,negative regulation of RNA metabolic process;GO:0006950,response to stress;GO:0006396,RNA processing;GO:0010558,negative regulation of macromolecule biosynthetic process;GO:0006974,response to DNA damage sti…	GO:0043229,intracellular organelle;GO:0044446,intracellular organelle part;GO:0031981,nuclear lumen;GO:0034399,nuclear periphery;GO:0043233,organelle lumen;GO:0044422,organelle part;GO:0044464,cell part;GO:0005654,nucleoplasm;GO:0043227,membrane-bounded organelle;GO:0043231,intracellular membrane-bounded organelle;GO:0016604,nuclear body;GO:0044424,intracellular part;GO:0031974,membrane-enclosed …	GO:0003682,chromatin binding;GO:0042802,identical protein binding;GO:0005515,protein binding;GO:0005488,binding
104	tr|V9HWF4|V9HWF4_HUMAN	Phosphoglycerate kinase OS=Homo sapiens GN=HEL-S-68p PE=2 SV=1	sp|P00558|PGK1_HUMAN	down	0.811361	0.0407529	developmental process;metabolic process;cellular process	extracellular region part;extracellular region;organelle;cell part;cell	binding;catalytic activity	Carbohydrate transport and metabolism ;	Metabolic pathways;Carbon fixation in photosynthetic organisms;Glycolysis / Gluconeogenesis;Microbial metabolism in diverse environments;Biosynthesis of secondary metabolites	GO:0019318,hexose metabolic process;GO:0048731,system development;GO:0044238,primary metabolic process;GO:0046364,monosaccharide biosynthetic process;GO:0009888,tissue development;GO:0019752,carboxylic acid metabolic process;GO:0006066,alcohol metabolic process;GO:0009987,cellular process;GO:0005975,carbohydrate metabolic process;GO:0006094,gluconeogenesis;GO:0030154,cell differentiation;GO:00461…	GO:0044444,cytoplasmic part;GO:0031982,vesicle;GO:0070062,extracellular vesicular exosome;GO:0044464,cell part;GO:0043230,extracellular organelle;GO:0043227,membrane-bounded organelle;GO:0044421,extracellular region part;GO:0044424,intracellular part;GO:0005737,cytoplasm;GO:0005623,cell;GO:0045121,membrane raft;GO:0005829,cytosol;GO:0043226,organelle;GO:0044425,membrane part;GO:0005622,intracellu…	GO:0032553,ribonucleotide binding;GO:0001883,purine nucleoside binding;GO:0005515,protein binding;GO:0003824,catalytic activity;GO:0032559,adenyl ribonucleotide binding;GO:0016301,kinase activity;GO:0032555,purine ribonucleotide binding;GO:0000166,nucleotide binding;GO:0016772,transferase activity, transferring phosphorus-containing groups;GO:0005524,ATP binding;GO:0005488,binding;GO:0001882,nucl…	ko00010,Glycolysis / Gluconeogenesis;ko00710,Carbon fixation in photosynthetic organisms;ko01120,Microbial metabolism in diverse environments;ko01110,Biosynthesis of secondary metabolites;ko01100,Metabolic pathways
105	sp|P51659|DHB4_HUMAN	Peroxisomal multifunctional enzyme type 2 OS=Homo sapiens GN=HSD17B4 PE=1 SV=3	tr|B2R659|B2R659_HUMAN	up	1.41419	0.000110711	reproductive process;reproduction;developmental process;multicellular organismal process;cellular process;response to stimulus;biological regulation;metabolic process	organelle;cell part;cell;organelle part;membrane-enclosed lumen	binding;catalytic activity	Lipid transport and metabolism ; Secondary metabolites biosynthesis, transport and catabolism ; General function prediction only ;Lipid transport and metabolism ;	Metabolic pathways;Primary bile acid biosynthesis;Peroxisome	GO:0065007,biological regulation;GO:0046546,development of primary male sexual characteristics;GO:0016054,organic acid catabolic process;GO:0046661,male sex differentiation;GO:0001649,osteoblast differentiation;GO:0042221,response to chemical stimulus;GO:0048731,system development;GO:0009719,response to endogenous stimulus;GO:0044242,cellular lipid catabolic process;GO:0007548,sex differentiation…	GO:0043229,intracellular organelle;GO:0044446,intracellular organelle part;GO:0005777,peroxisome;GO:0044444,cytoplasmic part;GO:0005782,peroxisomal matrix;GO:0042579,microbody;GO:0043233,organelle lumen;GO:0044422,organelle part;GO:0031903,microbody membrane;GO:0044464,cell part;GO:0005778,peroxisomal membrane;GO:0044438,microbody part;GO:0031090,organelle membrane;GO:0043227,membrane-bounded org…	GO:0042803,protein homodimerization activity;GO:0016829,lyase activity;GO:0005515,protein binding;GO:0003824,catalytic activity;GO:0016614,oxidoreductase activity, acting on CH-OH group of donors;GO:0016491,oxidoreductase activity;GO:0016616,oxidoreductase activity, acting on the CH-OH group of donors, NAD or NADP as acceptor;GO:0016853,isomerase activity;GO:0042802,identical protein binding;GO:0…	ko04146,Peroxisome;ko01100,Metabolic pathways;ko00120,Primary bile acid biosynthesis
111	tr|F8VPD4|F8VPD4_HUMAN	CAD protein OS=Homo sapiens GN=CAD PE=1 SV=1		down	0.659488	0.00102122	reproductive process;reproduction;multi-organism process;establishment of localization;cellular component organization or biogenesis;developmental process;multicellular organismal process;cellular process;response to stimulus;localization;biological regulation;metabolic process;death	synapse part;extracellular region part;organelle;cell part;membrane-enclosed lumen;synapse;extracellular region;cell;macromolecular complex;organelle part	binding;catalytic activity	Amino acid transport and metabolism ; Nucleotide transport and metabolism ;	Metabolic pathways;Alanine, aspartate and glutamate metabolism;Pyrimidine metabolism	GO:0034960,cellular biopolymer metabolic process;GO:0043279,response to alkaloid;GO:0042221,response to chemical stimulus;GO:0048731,system development;GO:0006207,'de novo' pyrimidine base biosynthetic process;GO:0046483,heterocycle metabolic process;GO:0043283,biopolymer metabolic process;GO:0048732,gland development;GO:0009084,glutamine family amino acid biosynthetic process;GO:0009725,response…	GO:0044446,intracellular organelle part;GO:0005938,cell cortex;GO:0030478,actin cap;GO:0031981,nuclear lumen;GO:0031982,vesicle;GO:0043233,organelle lumen;GO:0044422,organelle part;GO:0043195,terminal button;GO:0070062,extracellular vesicular exosome;GO:0044464,cell part;GO:0044463,cell projection part;GO:0005654,nucleoplasm;GO:0000228,nuclear chromosome;GO:0043232,intracellular non-membrane-boun…	GO:0043169,cation binding;GO:0016597,amino acid binding;GO:0001883,purine nucleoside binding;GO:0016812,hydrolase activity, acting on carbon-nitrogen (but not peptide) bonds, in cyclic amides;GO:0016773,phosphotransferase activity, alcohol group as acceptor;GO:0017022,myosin binding;GO:0005515,protein binding;GO:0046914,transition metal ion binding;GO:0016810,hydrolase activity, acting on carbon-…	ko00240,Pyrimidine metabolism;ko00250,Alanine, aspartate and glutamate metabolism;ko01100,Metabolic pathways
113	sp|P26639|SYTC_HUMAN	Threonine--tRNA ligase, cytoplasmic OS=Homo sapiens GN=TARS PE=1 SV=3	tr|Q53GX7|Q53GX7_HUMAN	down	0.71067	0.00118454	metabolic process;cellular process	extracellular region part;extracellular region;organelle;cell part;cell	binding;catalytic activity	Translation, ribosomal structure and biogenesis ;	Aminoacyl-tRNA biosynthesis	GO:0034960,cellular biopolymer metabolic process;GO:0044238,primary metabolic process;GO:0006399,tRNA metabolic process;GO:0043283,biopolymer metabolic process;GO:0034645,cellular macromolecule biosynthetic process;GO:0043284,biopolymer biosynthetic process;GO:0006520,cellular amino acid metabolic process;GO:0043039,tRNA aminoacylation;GO:0043170,macromolecule metabolic process;GO:0034660,ncRNA m…	GO:0043229,intracellular organelle;GO:0044444,cytoplasmic part;GO:0031982,vesicle;GO:0070062,extracellular vesicular exosome;GO:0015629,actin cytoskeleton;GO:0044464,cell part;GO:0043230,extracellular organelle;GO:0043227,membrane-bounded organelle;GO:0043232,intracellular non-membrane-bounded organelle;GO:0044421,extracellular region part;GO:0044424,intracellular part;GO:0005737,cytoplasm;GO:000…	GO:0032553,ribonucleotide binding;GO:0001883,purine nucleoside binding;GO:0042803,protein homodimerization activity;GO:0016876,ligase activity, forming aminoacyl-tRNA and related compounds;GO:0005515,protein binding;GO:0003824,catalytic activity;GO:0004812,aminoacyl-tRNA ligase activity;GO:0032559,adenyl ribonucleotide binding;GO:0032555,purine ribonucleotide binding;GO:0000166,nucleotide binding…	ko00970,Aminoacyl-tRNA biosynthesis
115	sp|P38159|RBMX_HUMAN	RNA-binding motif protein, X chromosome OS=Homo sapiens GN=RBMX PE=1 SV=3		up	1.68058	1.2938e-06	response to stimulus;regulation of biological process;cellular component organization or biogenesis;positive regulation of biological process;developmental process;metabolic process;biological regulation;multicellular organismal process;cellular process	extracellular region part;organelle;cell part;membrane-enclosed lumen;extracellular region;cell;macromolecular complex;organelle part	binding	General function prediction only ;	Spliceosome	GO:0065007,biological regulation;GO:0006509,membrane protein ectodomain proteolysis;GO:0034960,cellular biopolymer metabolic process;GO:0010628,positive regulation of gene expression;GO:0045893,positive regulation of transcription, DNA-dependent;GO:0001649,osteoblast differentiation;GO:0048731,system development;GO:0050684,regulation of mRNA processing;GO:0031326,regulation of cellular biosynthet…	GO:0005681,spliceosomal complex;GO:0044446,intracellular organelle part;GO:0030529,ribonucleoprotein complex;GO:0031982,vesicle;GO:0044422,organelle part;GO:0070062,extracellular vesicular exosome;GO:0044464,cell part;GO:0000228,nuclear chromosome;GO:0043232,intracellular non-membrane-bounded organelle;GO:0043231,intracellular membrane-bounded organelle;GO:0005623,cell;GO:0005634,nucleus;GO:00444…	GO:0003729,mRNA binding;GO:0003676,nucleic acid binding;GO:0003682,chromatin binding;GO:0003727,single-stranded RNA binding;GO:0005515,protein binding;GO:0003723,RNA binding;GO:0005488,binding	ko03040,Spliceosome
117	sp|P13645|K1C10_HUMAN	Keratin, type I cytoskeletal 10 OS=Homo sapiens GN=KRT10 PE=1 SV=6		up	1.31276	3.99361e-05	response to stimulus;developmental process;multicellular organismal process;cellular process	extracellular region part;extracellular region;organelle;macromolecular complex;cell part;cell;organelle part	structural molecule activity			GO:0009987,cellular process;GO:0048869,cellular developmental process;GO:0032502,developmental process;GO:0030216,keratinocyte differentiation;GO:0030154,cell differentiation	GO:0043229,intracellular organelle;GO:0044446,intracellular organelle part;GO:0031982,vesicle;GO:0044422,organelle part;GO:0070062,extracellular vesicular exosome;GO:0044464,cell part;GO:0043230,extracellular organelle;GO:0043227,membrane-bounded organelle;GO:0045111,intermediate filament cytoskeleton;GO:0043232,intracellular non-membrane-bounded organelle;GO:0044421,extracellular region part;GO:…	GO:0005198,structural molecule activity
119	sp|Q7Z2W4|ZCCHV_HUMAN	Zinc finger CCCH-type antiviral protein 1 OS=Homo sapiens GN=ZC3HAV1 PE=1 SV=3		down	0.830171	0.025464	reproductive process;reproduction;immune system process;regulation of biological process;multi-organism process;positive regulation of biological process;multicellular organismal process;cellular process;response to stimulus;signaling;viral reproduction;negative regulation of biological process;biological regulation;metabolic process	organelle;cell part;cell	binding;catalytic activity			GO:0065007,biological regulation;GO:0010740,positive regulation of protein kinase cascade;GO:0010627,regulation of protein kinase cascade;GO:0048583,regulation of response to stimulus;GO:0031347,regulation of defense response;GO:0009967,positive regulation of signal transduction;GO:0050688,regulation of defense response to virus;GO:0080134,regulation of response to stress;GO:0051239,regulation of…	GO:0043229,intracellular organelle;GO:0044444,cytoplasmic part;GO:0005768,endosome;GO:0005770,late endosome;GO:0005764,lysosome;GO:0044464,cell part;GO:0005794,Golgi apparatus;GO:0043227,membrane-bounded organelle;GO:0043231,intracellular membrane-bounded organelle;GO:0044424,intracellular part;GO:0005737,cytoplasm;GO:0000323,lytic vacuole;GO:0005634,nucleus;GO:0005623,cell;GO:0043226,organelle;G…	GO:0043169,cation binding;GO:0046872,metal ion binding;GO:0003950,NAD+ ADP-ribosyltransferase activity;GO:0016757,transferase activity, transferring glycosyl groups;GO:0005515,protein binding;GO:0003824,catalytic activity;GO:0016763,transferase activity, transferring pentosyl groups;GO:0005488,binding;GO:0043167,ion binding;GO:0016740,transferase activity
124	tr|Q59HH3|Q59HH3_HUMAN	Phosphoribosylglycinamide formyltransferase, phosphoribosylglycinamide synthetase, phosphoribosylaminoimidazole synthetase isoform 1 variant (Fragment) OS=Homo sapiens PE=2 SV=1		down	0.800316	0.0194581	response to stimulus;developmental process;metabolic process;multicellular organismal process;cellular process	extracellular region part;extracellular region;organelle;cell part;cell	binding;catalytic activity	Nucleotide transport and metabolism ;	Metabolic pathways;Purine metabolism;One carbon pool by folate;Biosynthesis of secondary metabolites	GO:0032259,methylation;GO:0042440,pigment metabolic process;GO:0021987,cerebral cortex development;GO:0042221,response to chemical stimulus;GO:0006730,one-carbon metabolic process;GO:0048731,system development;GO:0046483,heterocycle metabolic process;GO:0009150,purine ribonucleotide metabolic process;GO:0009069,serine family amino acid metabolic process;GO:0009108,coenzyme biosynthetic process;GO…	GO:0044444,cytoplasmic part;GO:0031982,vesicle;GO:0070062,extracellular vesicular exosome;GO:0044464,cell part;GO:0043230,extracellular organelle;GO:0016021,integral to membrane;GO:0043227,membrane-bounded organelle;GO:0044421,extracellular region part;GO:0044424,intracellular part;GO:0005737,cytoplasm;GO:0005623,cell;GO:0005829,cytosol;GO:0043226,organelle;GO:0044425,membrane part;GO:0005622,int…	GO:0043169,cation binding;GO:0032553,ribonucleotide binding;GO:0001883,purine nucleoside binding;GO:0003824,catalytic activity;GO:0016879,ligase activity, forming carbon-nitrogen bonds;GO:0043167,ion binding;GO:0032559,adenyl ribonucleotide binding;GO:0046872,metal ion binding;GO:0032555,purine ribonucleotide binding;GO:0000166,nucleotide binding;GO:0005524,ATP binding;GO:0005488,binding;GO:00018…	ko00670,One carbon pool by folate;ko01110,Biosynthesis of secondary metabolites;ko00230,Purine metabolism;ko01100,Metabolic pathways
125	sp|P13010|XRCC5_HUMAN	X-ray repair cross-complementing protein 5 OS=Homo sapiens GN=XRCC5 PE=1 SV=3		up	1.24048	0.000352639	immune system process;regulation of biological process;positive regulation of biological process;developmental process;multicellular organismal process;cellular process;cell proliferation;response to stimulus;negative regulation of biological process;biological regulation;metabolic process	organelle;macromolecular complex;cell part;cell;organelle part;membrane-enclosed lumen	binding;catalytic activity		Non-homologous end-joining	GO:0065007,biological regulation;GO:0034960,cellular biopolymer metabolic process;GO:0000726,non-recombinational repair;GO:0050793,regulation of developmental process;GO:0048534,hemopoietic or lymphoid organ development;GO:0006950,response to stress;GO:0010720,positive regulation of cell development;GO:0010558,negative regulation of macromolecule biosynthetic process;GO:0048731,system development…	GO:0044446,intracellular organelle part;GO:0031981,nuclear lumen;GO:0043233,organelle lumen;GO:0044422,organelle part;GO:0044464,cell part;GO:0032993,protein-DNA complex;GO:0005654,nucleoplasm;GO:0000228,nuclear chromosome;GO:0043232,intracellular non-membrane-bounded organelle;GO:0000781,chromosome, telomeric region;GO:0043231,intracellular membrane-bounded organelle;GO:0031974,membrane-enclosed…	GO:0001883,purine nucleoside binding;GO:0017111,nucleoside-triphosphatase activity;GO:0008094,DNA-dependent ATPase activity;GO:0051575,5'-deoxyribose-5-phosphate lyase activity;GO:0003690,double-stranded DNA binding;GO:0005515,protein binding;GO:0003678,DNA helicase activity;GO:0031625,ubiquitin protein ligase binding;GO:0003677,DNA binding;GO:0016817,hydrolase activity, acting on acid anhydrides…	ko03450,Non-homologous end-joining
126	sp|O43390|HNRPR_HUMAN	Heterogeneous nuclear ribonucleoprotein R OS=Homo sapiens GN=HNRNPR PE=1 SV=1		up	1.53538	0.00649204	regulation of biological process;positive regulation of biological process;metabolic process;biological regulation;rhythmic process;cellular process	virion part;organelle;macromolecular complex;cell part;cell;virion;organelle part;membrane-enclosed lumen	binding			GO:0065007,biological regulation;GO:0034960,cellular biopolymer metabolic process;GO:0050790,regulation of catalytic activity;GO:0007623,circadian rhythm;GO:0006396,RNA processing;GO:0044238,primary metabolic process;GO:0008380,RNA splicing;GO:0044237,cellular metabolic process;GO:0043283,biopolymer metabolic process;GO:0006807,nitrogen compound metabolic process;GO:0065009,regulation of molecula…	GO:0005681,spliceosomal complex;GO:0044446,intracellular organelle part;GO:0030529,ribonucleoprotein complex;GO:0031981,nuclear lumen;GO:0043233,organelle lumen;GO:0044422,organelle part;GO:0044464,cell part;GO:0044463,cell projection part;GO:0005654,nucleoplasm;GO:0019028,viral capsid;GO:0043232,intracellular non-membrane-bounded organelle;GO:0043231,intracellular membrane-bounded organelle;GO:0…	GO:0003729,mRNA binding;GO:0003676,nucleic acid binding;GO:0003730,mRNA 3'-UTR binding;GO:0000166,nucleotide binding;GO:0005515,protein binding;GO:0003723,RNA binding;GO:0005488,binding
128	tr|J3KPF3|J3KPF3_HUMAN	4F2 cell-surface antigen heavy chain OS=Homo sapiens GN=SLC3A2 PE=4 SV=1	tr|F5GZS6|F5GZS6_HUMAN;sp|P08195|4F2_HUMAN	up	1.31851	0.00019693	immune system process;establishment of localization;cellular component organization or biogenesis;multicellular organismal process;cellular process;response to stimulus;growth;localization;locomotion;metabolic process;biological regulation	extracellular region part;extracellular region;organelle;cell part;cell	transporter activity;binding;catalytic activity	Carbohydrate transport and metabolism ;	Protein digestion and absorption	GO:0065007,biological regulation;GO:0016477,cell migration;GO:0015837,amine transport;GO:0048870,cell motility;GO:0009605,response to external stimulus;GO:0008361,regulation of cell size;GO:0006950,response to stress;GO:0042221,response to chemical stimulus;GO:0044238,primary metabolic process;GO:0016049,cell growth;GO:0040007,growth;GO:0043330,response to exogenous dsRNA;GO:0009611,response to w…	GO:0043229,intracellular organelle;GO:0044444,cytoplasmic part;GO:0031982,vesicle;GO:0048770,pigment granule;GO:0070062,extracellular vesicular exosome;GO:0045177,apical part of cell;GO:0044464,cell part;GO:0043230,extracellular organelle;GO:0016021,integral to membrane;GO:0043227,membrane-bounded organelle;GO:0044421,extracellular region part;GO:0043231,intracellular membrane-bounded organelle;G…	GO:0015075,ion transmembrane transporter activity;GO:0015175,neutral amino acid transmembrane transporter activity;GO:0005515,protein binding;GO:0003824,catalytic activity;GO:0015291,secondary active transmembrane transporter activity;GO:0005342,organic acid transmembrane transporter activity;GO:0022857,transmembrane transporter activity;GO:0022804,active transmembrane transporter activity;GO:000…	ko04974,Protein digestion and absorption
129	sp|P34932|HSP74_HUMAN	Heat shock 70 kDa protein 4 OS=Homo sapiens GN=HSPA4 PE=1 SV=4		down	0.664662	0.00161091	regulation of biological process;establishment of localization;cellular component organization or biogenesis;positive regulation of biological process;developmental process;multicellular organismal process;cellular process;response to stimulus;negative regulation of biological process;localization;biological regulation;metabolic process;death	extracellular region part;extracellular region;organelle;cell part;cell	binding	Posttranslational modification, protein turnover, chaperones ;	Antigen processing and presentation	GO:0065007,biological regulation;GO:0045766,positive regulation of angiogenesis;GO:0010628,positive regulation of gene expression;GO:0050793,regulation of developmental process;GO:0006612,protein targeting to membrane;GO:0006950,response to stress;GO:0042221,response to chemical stimulus;GO:0048731,system development;GO:0009607,response to biotic stimulus;GO:0031324,negative regulation of cellula…	GO:0043229,intracellular organelle;GO:0044444,cytoplasmic part;GO:0031982,vesicle;GO:0070062,extracellular vesicular exosome;GO:0005811,lipid particle;GO:0044464,cell part;GO:0043230,extracellular organelle;GO:0043227,membrane-bounded organelle;GO:0044421,extracellular region part;GO:0043231,intracellular membrane-bounded organelle;GO:0044424,intracellular part;GO:0005737,cytoplasm;GO:0005623,cel…	GO:0032553,ribonucleotide binding;GO:0001883,purine nucleoside binding;GO:0032555,purine ribonucleotide binding;GO:0032403,protein complex binding;GO:0000166,nucleotide binding;GO:0005515,protein binding;GO:0005488,binding;GO:0005524,ATP binding;GO:0001882,nucleoside binding;GO:0017076,purine nucleotide binding;GO:0030554,adenyl nucleotide binding;GO:0032559,adenyl ribonucleotide binding	ko04612,Antigen processing and presentation
130	sp|Q02218|ODO1_HUMAN	2-oxoglutarate dehydrogenase, mitochondrial OS=Homo sapiens GN=OGDH PE=1 SV=3		up	1.31443	0.0438193	developmental process;locomotion;localization;metabolic process;multicellular organismal process;cellular process	organelle;macromolecular complex;cell part;cell;organelle part;membrane-enclosed lumen	binding;catalytic activity	Energy production and conversion ;	Tryptophan metabolism;Lysine degradation;Metabolic pathways;Microbial metabolism in diverse environments;Citrate cycle (TCA cycle);Biosynthesis of secondary metabolites	GO:0016477,cell migration;GO:0016054,organic acid catabolic process;GO:0044270,nitrogen compound catabolic process;GO:0048870,cell motility;GO:0043648,dicarboxylic acid metabolic process;GO:0019318,hexose metabolic process;GO:0046365,monosaccharide catabolic process;GO:0048731,system development;GO:0021536,diencephalon development;GO:0022008,neurogenesis;GO:0009066,aspartate family amino acid met…	GO:0043229,intracellular organelle;GO:0044446,intracellular organelle part;GO:0044444,cytoplasmic part;GO:0031967,organelle envelope;GO:0043233,organelle lumen;GO:0044422,organelle part;GO:0031980,mitochondrial lumen;GO:0044464,cell part;GO:0005759,mitochondrial matrix;GO:0031090,organelle membrane;GO:0043227,membrane-bounded organelle;GO:0043231,intracellular membrane-bounded organelle;GO:004323…	GO:0043169,cation binding;GO:0016624,oxidoreductase activity, acting on the aldehyde or oxo group of donors, disulfide as acceptor;GO:0005515,protein binding;GO:0003824,catalytic activity;GO:0043167,ion binding;GO:0016620,oxidoreductase activity, acting on the aldehyde or oxo group of donors, NAD or NADP as acceptor;GO:0030976,thiamin pyrophosphate binding;GO:0016491,oxidoreductase activity;GO:00…	ko00310,Lysine degradation;ko01120,Microbial metabolism in diverse environments;ko00020,Citrate cycle (TCA cycle);ko01110,Biosynthesis of secondary metabolites;ko00380,Tryptophan metabolism;ko01100,Metabolic pathways
133	sp|P16615|AT2A2_HUMAN	Sarcoplasmic/endoplasmic reticulum calcium ATPase 2 OS=Homo sapiens GN=ATP2A2 PE=1 SV=1		up	1.42851	0.000248005	regulation of biological process;establishment of localization;cellular component organization or biogenesis;positive regulation of biological process;developmental process;multicellular organismal process;cellular process;response to stimulus;biological adhesion;signaling;negative regulation of biological process;localization;biological regulation;metabolic process	organelle;cell part;cell;organelle part	binding	Inorganic ion transport and metabolism ;	Pancreatic secretion;Alzheimer's disease;Calcium signaling pathway	GO:0065007,biological regulation;GO:0050801,ion homeostasis;GO:0009605,response to external stimulus;GO:0034220,ion transmembrane transport;GO:0006950,response to stress;GO:0042221,response to chemical stimulus;GO:0048731,system development;GO:0009719,response to endogenous stimulus;GO:0019725,cellular homeostasis;GO:0009888,tissue development;GO:0051239,regulation of multicellular organismal pro…	GO:0044446,intracellular organelle part;GO:0014704,intercalated disc;GO:0031982,vesicle;GO:0044422,organelle part;GO:0005789,endoplasmic reticulum membrane;GO:0044464,cell part;GO:0005911,cell-cell junction;GO:0016528,sarcoplasm;GO:0043231,intracellular membrane-bounded organelle;GO:0005623,cell;GO:0042175,nuclear envelope-endoplasmic reticulum network;GO:0044425,membrane part;GO:0012505,endomemb…	GO:0043169,cation binding;GO:0032553,ribonucleotide binding;GO:0001883,purine nucleoside binding;GO:0005515,protein binding;GO:0043167,ion binding;GO:0019899,enzyme binding;GO:0032559,adenyl ribonucleotide binding;GO:0046872,metal ion binding;GO:0032555,purine ribonucleotide binding;GO:0000166,nucleotide binding;GO:0001664,G-protein-coupled receptor binding;GO:0005524,ATP binding;GO:0005488,bindi…	ko05010,Alzheimer's disease;ko04972,Pancreatic secretion;ko04020,Calcium signaling pathway
135	sp|P36776|LONM_HUMAN	Lon protease homolog, mitochondrial OS=Homo sapiens GN=LONP1 PE=1 SV=2		up	1.42893	0.00150048	response to stimulus;cellular component organization or biogenesis;developmental process;metabolic process;cellular process	organelle;cell part;cell;organelle part;membrane-enclosed lumen	binding;catalytic activity	Posttranslational modification, protein turnover, chaperones ;		GO:0033554,cellular response to stress;GO:0051260,protein homooligomerization;GO:0034960,cellular biopolymer metabolic process;GO:0019941,modification-dependent protein catabolic process;GO:0070271,protein complex biogenesis;GO:0006950,response to stress;GO:0043623,cellular protein complex assembly;GO:0042221,response to chemical stimulus;GO:0034621,cellular macromolecular complex subunit organiz…	GO:0043229,intracellular organelle;GO:0044446,intracellular organelle part;GO:0044444,cytoplasmic part;GO:0031981,nuclear lumen;GO:0043233,organelle lumen;GO:0044422,organelle part;GO:0009295,nucleoid;GO:0031980,mitochondrial lumen;GO:0044464,cell part;GO:0042645,mitochondrial nucleoid;GO:0005654,nucleoplasm;GO:0005759,mitochondrial matrix;GO:0043227,membrane-bounded organelle;GO:0043231,intracel…	GO:0032553,ribonucleotide binding;GO:0001883,purine nucleoside binding;GO:0017111,nucleoside-triphosphatase activity;GO:0043566,structure-specific DNA binding;GO:0005515,protein binding;GO:0003824,catalytic activity;GO:0019899,enzyme binding;GO:0043565,sequence-specific DNA binding;GO:0032559,adenyl ribonucleotide binding;GO:0003677,DNA binding;GO:0016817,hydrolase activity, acting on acid anhydr…
136	sp|O43175|SERA_HUMAN	D-3-phosphoglycerate dehydrogenase OS=Homo sapiens GN=PHGDH PE=1 SV=4		down	0.804109	0.0163321	regulation of biological process;cellular component organization or biogenesis;negative regulation of biological process;developmental process;metabolic process;biological regulation;multicellular organismal process;cellular process	extracellular region part;extracellular region;organelle;cell part;cell	electron carrier activity;binding;catalytic activity	Coenzyme transport and metabolism ; Amino acid transport and metabolism ;	Metabolic pathways;Methane metabolism;Glycine, serine and threonine metabolism;Microbial metabolism in diverse environments	GO:0065007,biological regulation;GO:0031175,neuron projection development;GO:0048731,system development;GO:0009069,serine family amino acid metabolic process;GO:0022008,neurogenesis;GO:0009066,aspartate family amino acid metabolic process;GO:0009790,embryonic development;GO:0009987,cellular process;GO:0005975,carbohydrate metabolic process;GO:0044255,cellular lipid metabolic process;GO:0034641,ce…	GO:0044444,cytoplasmic part;GO:0043209,myelin sheath;GO:0031982,vesicle;GO:0070062,extracellular vesicular exosome;GO:0044464,cell part;GO:0043230,extracellular organelle;GO:0043227,membrane-bounded organelle;GO:0044421,extracellular region part;GO:0044424,intracellular part;GO:0005737,cytoplasm;GO:0005623,cell;GO:0044425,membrane part;GO:0005829,cytosol;GO:0043226,organelle;GO:0005622,intracellu…	GO:0009055,electron carrier activity;GO:0000166,nucleotide binding;GO:0003824,catalytic activity;GO:0016614,oxidoreductase activity, acting on CH-OH group of donors;GO:0005488,binding;GO:0051287,NAD or NADH binding;GO:0048037,cofactor binding;GO:0016616,oxidoreductase activity, acting on the CH-OH group of donors, NAD or NADP as acceptor;GO:0016491,oxidoreductase activity;GO:0050662,coenzyme bind…	ko01120,Microbial metabolism in diverse environments;ko01100,Metabolic pathways;ko00260,Glycine, serine and threonine metabolism;ko00680,Methane metabolism
143	sp|P04843|RPN1_HUMAN	Dolichyl-diphosphooligosaccharide--protein glycosyltransferase subunit 1 OS=Homo sapiens GN=RPN1 PE=1 SV=1		up	1.39447	1.26298e-05	establishment of localization;localization;metabolic process;cellular process	organelle;macromolecular complex;cell part;cell;organelle part	binding;catalytic activity		N-Glycan biosynthesis;Metabolic pathways;Protein processing in endoplasmic reticulum	GO:0034960,cellular biopolymer metabolic process;GO:0006612,protein targeting to membrane;GO:0033036,macromolecule localization;GO:0046907,intracellular transport;GO:0044238,primary metabolic process;GO:0043283,biopolymer metabolic process;GO:0034645,cellular macromolecule biosynthetic process;GO:0043413,biopolymer glycosylation;GO:0043284,biopolymer biosynthetic process;GO:0043170,macromolecule …	GO:0043229,intracellular organelle;GO:0044446,intracellular organelle part;GO:0005783,endoplasmic reticulum;GO:0044444,cytoplasmic part;GO:0031982,vesicle;GO:0048770,pigment granule;GO:0044422,organelle part;GO:0005789,endoplasmic reticulum membrane;GO:0044464,cell part;GO:0008250,oligosaccharyltransferase complex;GO:0005791,rough endoplasmic reticulum;GO:0016021,integral to membrane;GO:0031090,o…	GO:0016757,transferase activity, transferring glycosyl groups;GO:0005515,protein binding;GO:0003824,catalytic activity;GO:0005488,binding;GO:0004579,dolichyl-diphosphooligosaccharide-protein glycotransferase activity;GO:0004576,oligosaccharyl transferase activity;GO:0016740,transferase activity;GO:0016758,transferase activity, transferring hexosyl groups	ko00510,N-Glycan biosynthesis;ko01100,Metabolic pathways;ko04141,Protein processing in endoplasmic reticulum
145	sp|Q99832|TCPH_HUMAN	T-complex protein 1 subunit eta OS=Homo sapiens GN=CCT7 PE=1 SV=2		down	0.719502	0.00415524	reproductive process;reproduction;regulation of biological process;cellular component organization or biogenesis;positive regulation of biological process;multicellular organismal process;cellular process;biological regulation;metabolic process	extracellular region part;extracellular region;organelle;macromolecular complex;cell part;cell;organelle part	binding	Posttranslational modification, protein turnover, chaperones ;		GO:0032210,regulation of telomere maintenance via telomerase;GO:0065007,biological regulation;GO:0034960,cellular biopolymer metabolic process;GO:0031326,regulation of cellular biosynthetic process;GO:0050821,protein stabilization;GO:0009891,positive regulation of biosynthetic process;GO:0043283,biopolymer metabolic process;GO:0043170,macromolecule metabolic process;GO:0031647,regulation of prote…	GO:0043229,intracellular organelle;GO:0044446,intracellular organelle part;GO:0044444,cytoplasmic part;GO:0031982,vesicle;GO:0044445,cytosolic part;GO:0044422,organelle part;GO:0070062,extracellular vesicular exosome;GO:0044464,cell part;GO:0005832,chaperonin-containing T-complex;GO:0043230,extracellular organelle;GO:0043227,membrane-bounded organelle;GO:0043232,intracellular non-membrane-bounded…	GO:0032553,ribonucleotide binding;GO:0001883,purine nucleoside binding;GO:0032555,purine ribonucleotide binding;GO:0042802,identical protein binding;GO:0000166,nucleotide binding;GO:0005515,protein binding;GO:0005488,binding;GO:0005524,ATP binding;GO:0001882,nucleoside binding;GO:0017076,purine nucleotide binding;GO:0030554,adenyl nucleotide binding;GO:0032559,adenyl ribonucleotide binding;GO:005…
147	tr|B4DZC0|B4DZC0_HUMAN	cDNA FLJ51771, highly similar to SWI/SNF-related matrix-associatedactin-dependent regulator of chromatin subfamily A member5 (EC 3.6.1.-) OS=Homo sapiens PE=2 SV=1		down	0.830896	0.00132069	regulation of biological process;cellular component organization or biogenesis;positive regulation of biological process;developmental process;multicellular organismal process;cellular process;response to stimulus;negative regulation of biological process;biological regulation;metabolic process	organelle;macromolecular complex;cell part;cell;organelle part;membrane-enclosed lumen	binding;catalytic activity	Transcription ; Replication, recombination and repair ;		GO:0065007,biological regulation;GO:0034960,cellular biopolymer metabolic process;GO:0010628,positive regulation of gene expression;GO:0045893,positive regulation of transcription, DNA-dependent;GO:0006950,response to stress;GO:0010558,negative regulation of macromolecule biosynthetic process;GO:0031326,regulation of cellular biosynthetic process;GO:0031324,negative regulation of cellular metabol…	GO:0043229,intracellular organelle;GO:0044446,intracellular organelle part;GO:0005730,nucleolus;GO:0016585,chromatin remodeling complex;GO:0031981,nuclear lumen;GO:0044454,nuclear chromosome part;GO:0043233,organelle lumen;GO:0044422,organelle part;GO:0044464,cell part;GO:0000793,condensed chromosome;GO:0005654,nucleoplasm;GO:0043227,membrane-bounded organelle;GO:0000228,nuclear chromosome;GO:004…	GO:0032553,ribonucleotide binding;GO:0001883,purine nucleoside binding;GO:0017111,nucleoside-triphosphatase activity;GO:0031491,nucleosome binding;GO:0005515,protein binding;GO:0003824,catalytic activity;GO:0003682,chromatin binding;GO:0032559,adenyl ribonucleotide binding;GO:0003677,DNA binding;GO:0016817,hydrolase activity, acting on acid anhydrides;GO:0003676,nucleic acid binding;GO:0042393,hi…
156	tr|A0A024RCN6|A0A024RCN6_HUMAN	Valyl-tRNA synthetase, isoform CRA_a OS=Homo sapiens GN=VARS PE=3 SV=1	sp|P26640|SYVC_HUMAN	down	0.388256	3.98318e-05	regulation of biological process;metabolic process;biological regulation;cellular process	organelle;cell part;cell	binding;catalytic activity	Translation, ribosomal structure and biogenesis ;	Valine, leucine and isoleucine biosynthesis;Aminoacyl-tRNA biosynthesis	GO:0065007,biological regulation;GO:0060255,regulation of macromolecule metabolic process;GO:0034960,cellular biopolymer metabolic process;GO:0006450,regulation of translational fidelity;GO:0044238,primary metabolic process;GO:0006399,tRNA metabolic process;GO:0031326,regulation of cellular biosynthetic process;GO:0043283,biopolymer metabolic process;GO:0034645,cellular macromolecule biosynthetic…	GO:0043231,intracellular membrane-bounded organelle;GO:0043229,intracellular organelle;GO:0044424,intracellular part;GO:0044444,cytoplasmic part;GO:0005739,mitochondrion;GO:0005737,cytoplasm;GO:0005623,cell;GO:0043226,organelle;GO:0005829,cytosol;GO:0005622,intracellular;GO:0044464,cell part;GO:0043227,membrane-bounded organelle	GO:0032553,ribonucleotide binding;GO:0001883,purine nucleoside binding;GO:0016876,ligase activity, forming aminoacyl-tRNA and related compounds;GO:0032555,purine ribonucleotide binding;GO:0016875,ligase activity, forming carbon-oxygen bonds;GO:0000166,nucleotide binding;GO:0005515,protein binding;GO:0003824,catalytic activity;GO:0005488,binding;GO:0005524,ATP binding;GO:0001882,nucleoside binding…	ko00290,Valine, leucine and isoleucine biosynthesis;ko00970,Aminoacyl-tRNA biosynthesis
157	tr|Q4KMR3|Q4KMR3_HUMAN	MYO1E variant protein OS=Homo sapiens GN=MYO1E PE=2 SV=1	sp|Q12965|MYO1E_HUMAN	down	0.780313	0.00277465	immune system process;regulation of biological process;establishment of localization;cellular component organization or biogenesis;developmental process;multicellular organismal process;cellular process;response to stimulus;signaling;localization;biological regulation;metabolic process	extracellular region part;extracellular region;organelle;macromolecular complex;cell part;cell;organelle part	binding;catalytic activity	Cytoskeleton ;		GO:0065007,biological regulation;GO:0043009,chordate embryonic development;GO:0007167,enzyme linked receptor protein signaling pathway;GO:0048534,hemopoietic or lymphoid organ development;GO:0046907,intracellular transport;GO:0048514,blood vessel morphogenesis;GO:0048731,system development;GO:0030097,hemopoiesis;GO:0030029,actin filament-based process;GO:0030705,cytoskeleton-dependent intracellul…	GO:0044446,intracellular organelle part;GO:0030136,clathrin-coated vesicle;GO:0031982,vesicle;GO:0044422,organelle part;GO:0070062,extracellular vesicular exosome;GO:0044464,cell part;GO:0005911,cell-cell junction;GO:0043232,intracellular non-membrane-bounded organelle;GO:0043231,intracellular membrane-bounded organelle;GO:0016459,myosin complex;GO:0005623,cell;GO:0044425,membrane part;GO:0005912…	GO:0032553,ribonucleotide binding;GO:0001883,purine nucleoside binding;GO:0017111,nucleoside-triphosphatase activity;GO:0008289,lipid binding;GO:0005515,protein binding;GO:0003824,catalytic activity;GO:0000146,microfilament motor activity;GO:0003774,motor activity;GO:0005516,calmodulin binding;GO:0005543,phospholipid binding;GO:0032559,adenyl ribonucleotide binding;GO:0051015,actin filament bindi…
160	sp|Q13435|SF3B2_HUMAN	Splicing factor 3B subunit 2 OS=Homo sapiens GN=SF3B2 PE=1 SV=2		down	0.62552	0.000594709	metabolic process;cellular process	organelle;macromolecular complex;cell part;cell;organelle part;membrane-enclosed lumen	binding	RNA processing and modification ;	Spliceosome	GO:0034960,cellular biopolymer metabolic process;GO:0006396,RNA processing;GO:0044238,primary metabolic process;GO:0008380,RNA splicing;GO:0044237,cellular metabolic process;GO:0043283,biopolymer metabolic process;GO:0006807,nitrogen compound metabolic process;GO:0008152,metabolic process;GO:0016071,mRNA metabolic process;GO:0043170,macromolecule metabolic process;GO:0044260,cellular macromolecul…	GO:0005681,spliceosomal complex;GO:0043229,intracellular organelle;GO:0044446,intracellular organelle part;GO:0030529,ribonucleoprotein complex;GO:0030532,small nuclear ribonucleoprotein complex;GO:0031981,nuclear lumen;GO:0043233,organelle lumen;GO:0044422,organelle part;GO:0044464,cell part;GO:0005654,nucleoplasm;GO:0043227,membrane-bounded organelle;GO:0005684,U2-type spliceosomal complex;GO:0…	GO:0005515,protein binding;GO:0005488,binding	ko03040,Spliceosome
163	tr|A0A0A0MTS2|A0A0A0MTS2_HUMAN	Glucose-6-phosphate isomerase (Fragment) OS=Homo sapiens GN=GPI PE=4 SV=1	sp|P06744|G6PI_HUMAN	down	0.679803	0.000868111	immune system process;regulation of biological process;developmental process;multicellular organismal process;cellular process;response to stimulus;negative regulation of biological process;biological regulation;metabolic process;death	extracellular region part;extracellular region;organelle;cell part;cell;organelle part;membrane-enclosed lumen	binding;catalytic activity	Carbohydrate transport and metabolism ;	Metabolic pathways;Glycolysis / Gluconeogenesis;Microbial metabolism in diverse environments;Pentose phosphate pathway;Starch and sucrose metabolism;Biosynthesis of secondary metabolites;Amino sugar and nucleotide sugar metabolism	GO:0065007,biological regulation;GO:0034960,cellular biopolymer metabolic process;GO:0050793,regulation of developmental process;GO:0019318,hexose metabolic process;GO:0048731,system development;GO:0052548,regulation of endopeptidase activity;GO:0043283,biopolymer metabolic process;GO:0043069,negative regulation of programmed cell death;GO:0043086,negative regulation of catalytic activity;GO:0060…	GO:0044446,intracellular organelle part;GO:0031981,nuclear lumen;GO:0031982,vesicle;GO:0043233,organelle lumen;GO:0044422,organelle part;GO:0070062,extracellular vesicular exosome;GO:0044464,cell part;GO:0005654,nucleoplasm;GO:0043231,intracellular membrane-bounded organelle;GO:0031974,membrane-enclosed lumen;GO:0005623,cell;GO:0005634,nucleus;GO:0044428,nuclear part;GO:0005576,extracellular regi…	GO:0048029,monosaccharide binding;GO:0016866,intramolecular transferase activity;GO:0016853,isomerase activity;GO:0005529,sugar binding;GO:0005515,protein binding;GO:0003824,catalytic activity;GO:0016860,intramolecular oxidoreductase activity;GO:0005488,binding;GO:0019899,enzyme binding;GO:0005102,receptor binding;GO:0030246,carbohydrate binding;GO:0031625,ubiquitin protein ligase binding;GO:0016…	ko00010,Glycolysis / Gluconeogenesis;ko01120,Microbial metabolism in diverse environments;ko01110,Biosynthesis of secondary metabolites;ko00520,Amino sugar and nucleotide sugar metabolism;ko00500,Starch and sucrose metabolism;ko00030,Pentose phosphate pathway;ko01100,Metabolic pathways
168	sp|O43143|DHX15_HUMAN	Putative pre-mRNA-splicing factor ATP-dependent RNA helicase DHX15 OS=Homo sapiens GN=DHX15 PE=1 SV=2		up	1.2324	0.0306092	response to stimulus;metabolic process;cellular process	organelle;macromolecular complex;cell part;cell;organelle part;membrane-enclosed lumen	binding;catalytic activity	Replication, recombination and repair ;	Spliceosome	GO:0034960,cellular biopolymer metabolic process;GO:0006396,RNA processing;GO:0043279,response to alkaloid;GO:0042221,response to chemical stimulus;GO:0044238,primary metabolic process;GO:0008380,RNA splicing;GO:0009636,response to toxin;GO:0044237,cellular metabolic process;GO:0043283,biopolymer metabolic process;GO:0006807,nitrogen compound metabolic process;GO:0008152,metabolic process;GO:0016…	GO:0005681,spliceosomal complex;GO:0043229,intracellular organelle;GO:0044446,intracellular organelle part;GO:0030529,ribonucleoprotein complex;GO:0005730,nucleolus;GO:0031981,nuclear lumen;GO:0043233,organelle lumen;GO:0044422,organelle part;GO:0044464,cell part;GO:0005654,nucleoplasm;GO:0043227,membrane-bounded organelle;GO:0005684,U2-type spliceosomal complex;GO:0043232,intracellular non-membr…	GO:0032553,ribonucleotide binding;GO:0001883,purine nucleoside binding;GO:0017111,nucleoside-triphosphatase activity;GO:0004004,ATP-dependent RNA helicase activity;GO:0005515,protein binding;GO:0003824,catalytic activity;GO:0003724,RNA helicase activity;GO:0032559,adenyl ribonucleotide binding;GO:0016817,hydrolase activity, acting on acid anhydrides;GO:0003676,nucleic acid binding;GO:0032555,puri…	ko03040,Spliceosome
170	tr|B2R491|B2R491_HUMAN	40S ribosomal protein S4 OS=Homo sapiens GN=RPS4X PE=2 SV=1	sp|P62701|RS4X_HUMAN	down	0.383958	3.40939e-09	reproductive process;reproduction;regulation of biological process;establishment of localization;cellular component organization or biogenesis;positive regulation of biological process;developmental process;multicellular organismal process;cellular process;cell proliferation;viral reproduction;localization;biological regulation;metabolic process	extracellular region part;extracellular region;organelle;macromolecular complex;cell part;cell;organelle part	structural molecule activity;binding	Translation, ribosomal structure and biogenesis ;	Ribosome	GO:0065007,biological regulation;GO:0034960,cellular biopolymer metabolic process;GO:0006612,protein targeting to membrane;GO:0022415,viral reproductive process;GO:0031326,regulation of cellular biosynthetic process;GO:0006414,translational elongation;GO:0009891,positive regulation of biosynthetic process;GO:0009069,serine family amino acid metabolic process;GO:0043283,biopolymer metabolic proces…	GO:0044446,intracellular organelle part;GO:0030529,ribonucleoprotein complex;GO:0031982,vesicle;GO:0044422,organelle part;GO:0070062,extracellular vesicular exosome;GO:0044464,cell part;GO:0043232,intracellular non-membrane-bounded organelle;GO:0043231,intracellular membrane-bounded organelle;GO:0033279,ribosomal subunit;GO:0030055,cell-substrate junction;GO:0005623,cell;GO:0005634,nucleus;GO:004…	GO:0005198,structural molecule activity;GO:0003676,nucleic acid binding;GO:0003735,structural constituent of ribosome;GO:0005515,protein binding;GO:0003723,RNA binding;GO:0019843,rRNA binding;GO:0005488,binding	ko03010,Ribosome
171	tr|V9HW31|V9HW31_HUMAN	ATP synthase subunit beta OS=Homo sapiens GN=HEL-S-271 PE=2 SV=1	sp|P06576|ATPB_HUMAN	up	2.55244	2.36336e-07	regulation of biological process;establishment of localization;cellular component organization or biogenesis;developmental process;multicellular organismal process;cellular process;biological adhesion;negative regulation of biological process;localization;locomotion;metabolic process;biological regulation	extracellular region part;organelle;cell part;membrane-enclosed lumen;extracellular region;cell;macromolecular complex;organelle part	molecular transducer activity;transporter activity;binding;catalytic activity	Energy production and conversion ;	Metabolic pathways;Alzheimer's disease;Oxidative phosphorylation;Parkinson's disease;Huntington's disease	GO:0065007,biological regulation;GO:0016477,cell migration;GO:0050801,ion homeostasis;GO:0048870,cell motility;GO:0034220,ion transmembrane transport;GO:0001649,osteoblast differentiation;GO:0048731,system development;GO:0007162,negative regulation of cell adhesion;GO:0019725,cellular homeostasis;GO:0046483,heterocycle metabolic process;GO:0009150,purine ribonucleotide metabolic process;GO:000914…	GO:0044446,intracellular organelle part;GO:0031967,organelle envelope;GO:0043209,myelin sheath;GO:0031982,vesicle;GO:0033178,proton-transporting two-sector ATPase complex, catalytic domain;GO:0043233,organelle lumen;GO:0044422,organelle part;GO:0070062,extracellular vesicular exosome;GO:0031980,mitochondrial lumen;GO:0044464,cell part;GO:0043231,intracellular membrane-bounded organelle;GO:0005739…	GO:0043169,cation binding;GO:0043492,ATPase activity, coupled to movement of substances;GO:0001883,purine nucleoside binding;GO:0017111,nucleoside-triphosphatase activity;GO:0005515,protein binding;GO:0060089,molecular transducer activity;GO:0022857,transmembrane transporter activity;GO:0022804,active transmembrane transporter activity;GO:0008324,cation transmembrane transporter activity;GO:00168…	ko05010,Alzheimer's disease;ko00190,Oxidative phosphorylation;ko05012,Parkinson's disease;ko05016,Huntington's disease;ko01100,Metabolic pathways
173	tr|E7EX73|E7EX73_HUMAN	Eukaryotic translation initiation factor 4 gamma 1 OS=Homo sapiens GN=EIF4G1 PE=1 SV=1		down	0.727022	0.0219911	response to stimulus;regulation of biological process;signaling;metabolic process;biological regulation;cellular process	macromolecular complex;cell part;cell	binding		Viral myocarditis;RNA transport	GO:0065007,biological regulation;GO:0060255,regulation of macromolecule metabolic process;GO:0034960,cellular biopolymer metabolic process;GO:0007167,enzyme linked receptor protein signaling pathway;GO:0042221,response to chemical stimulus;GO:0009719,response to endogenous stimulus;GO:0044238,primary metabolic process;GO:0031326,regulation of cellular biosynthetic process;GO:0019221,cytokine-medi…	GO:0043234,protein complex;GO:0044424,intracellular part;GO:0044444,cytoplasmic part;GO:0005737,cytoplasm;GO:0005623,cell;GO:0032991,macromolecular complex;GO:0005829,cytosol;GO:0005622,intracellular;GO:0016281,eukaryotic translation initiation factor 4F complex;GO:0044464,cell part;GO:0016020,membrane	GO:0031369,translation initiation factor binding;GO:0003743,translation initiation factor activity;GO:0008135,translation factor activity, nucleic acid binding;GO:0003676,nucleic acid binding;GO:0045182,translation regulator activity;GO:0005515,protein binding;GO:0005488,binding;GO:0008190,eukaryotic initiation factor 4E binding	ko05416,Viral myocarditis;ko03013,RNA transport
174	sp|P55084|ECHB_HUMAN	Trifunctional enzyme subunit beta, mitochondrial OS=Homo sapiens GN=HADHB PE=1 SV=3		up	1.45097	0.00168228	metabolic process;cellular process	extracellular region part;organelle;cell part;membrane-enclosed lumen;extracellular region;cell;macromolecular complex;organelle part	binding;catalytic activity	Lipid transport and metabolism ;	Metabolic pathways;Benzoate degradation;Fatty acid elongation in mitochondria;Valine, leucine and isoleucine degradation;Microbial metabolism in diverse environments;Biosynthesis of secondary metabolites;Fatty acid metabolism	GO:0016054,organic acid catabolic process;GO:0006082,organic acid metabolic process;GO:0019637,organophosphate metabolic process;GO:0044238,primary metabolic process;GO:0046474,glycerophospholipid biosynthetic process;GO:0042180,cellular ketone metabolic process;GO:0044237,cellular metabolic process;GO:0034440,lipid oxidation;GO:0044242,cellular lipid catabolic process;GO:0016042,lipid catabolic …	GO:0044446,intracellular organelle part;GO:0031967,organelle envelope;GO:0031982,vesicle;GO:0043233,organelle lumen;GO:0044422,organelle part;GO:0070062,extracellular vesicular exosome;GO:0031980,mitochondrial lumen;GO:0044464,cell part;GO:0043231,intracellular membrane-bounded organelle;GO:0005739,mitochondrion;GO:0031974,membrane-enclosed lumen;GO:0016507,fatty acid beta-oxidation multienzyme c…	GO:0033293,monocarboxylic acid binding;GO:0016829,lyase activity;GO:0003988,acetyl-CoA C-acyltransferase activity;GO:0008289,lipid binding;GO:0032403,protein complex binding;GO:0016509,long-chain-3-hydroxyacyl-CoA dehydrogenase activity;GO:0016747,transferase activity, transferring acyl groups other than amino-acyl groups;GO:0005515,protein binding;GO:0005504,fatty acid binding;GO:0003824,catalyt…	ko01120,Microbial metabolism in diverse environments;ko00280,Valine, leucine and isoleucine degradation;ko00071,Fatty acid metabolism;ko00362,Benzoate degradation;ko01110,Biosynthesis of secondary metabolites;ko01100,Metabolic pathways;ko00062,Fatty acid elongation in mitochondria
175	sp|P21796|VDAC1_HUMAN	Voltage-dependent anion-selective channel protein 1 OS=Homo sapiens GN=VDAC1 PE=1 SV=2		up	1.35878	0.005875	regulation of biological process;establishment of localization;developmental process;multicellular organismal process;cellular process;response to stimulus;signaling;viral reproduction;negative regulation of biological process;localization;biological regulation;metabolic process;death	synapse part;extracellular region part;organelle;cell part;membrane-enclosed lumen;synapse;extracellular region;cell;macromolecular complex;organelle part	transporter activity;binding		Parkinson's disease;Calcium signaling pathway;Huntington's disease	GO:0007268,synaptic transmission;GO:0009605,response to external stimulus;GO:0007267,cell-cell signaling;GO:0006950,response to stress;GO:0048731,system development;GO:0009888,tissue development;GO:0007154,cell communication;GO:0000423,macromitophagy;GO:0042596,fear response;GO:0006914,autophagy;GO:0001662,behavioral fear response;GO:0015674,di-, tri-valent inorganic cation transport;GO:0009987,c…	GO:0044446,intracellular organelle part;GO:0044456,synapse part;GO:0030136,clathrin-coated vesicle;GO:0031967,organelle envelope;GO:0043209,myelin sheath;GO:0008021,synaptic vesicle;GO:0031982,vesicle;GO:0043233,organelle lumen;GO:0044422,organelle part;GO:0070062,extracellular vesicular exosome;GO:0031980,mitochondrial lumen;GO:0044464,cell part;GO:0043231,intracellular membrane-bounded organell…	GO:0005253,anion channel activity;GO:0019901,protein kinase binding;GO:0022829,wide pore channel activity;GO:0015288,porin activity;GO:0015075,ion transmembrane transporter activity;GO:0032403,protein complex binding;GO:0005244,voltage-gated ion channel activity;GO:0005515,protein binding;GO:0022838,substrate specific channel activity;GO:0022803,passive transmembrane transporter activity;GO:00198…	ko04020,Calcium signaling pathway;ko05012,Parkinson's disease;ko05016,Huntington's disease
177	tr|V9HW88|V9HW88_HUMAN	Calreticulin, isoform CRA_b OS=Homo sapiens GN=HEL-S-99n PE=2 SV=1	sp|P27797|CALR_HUMAN	up	1.67869	3.53319e-06	reproduction;positive regulation of biological process;developmental process;multicellular organismal process;cellular process;signaling;negative regulation of biological process;metabolic process;biological regulation;death;reproductive process;immune system process;regulation of biological process;cellular component organization or biogenesis;establishment of localization;cell proliferation;res…	extracellular region part;organelle;cell part;membrane-enclosed lumen;extracellular region;cell;macromolecular complex;organelle part	binding		Antigen processing and presentation;Phagosome;Chagas disease;Protein processing in endoplasmic reticulum	GO:0055007,cardiac muscle cell differentiation;GO:0050801,ion homeostasis;GO:0007517,muscle organ development;GO:0034960,cellular biopolymer metabolic process;GO:0010628,positive regulation of gene expression;GO:0010558,negative regulation of macromolecule biosynthetic process;GO:0042221,response to chemical stimulus;GO:0048731,system development;GO:0017148,negative regulation of translation;GO:0…	GO:0044446,intracellular organelle part;GO:0030529,ribonucleoprotein complex;GO:0031982,vesicle;GO:0030496,midbody;GO:0043233,organelle lumen;GO:0044422,organelle part;GO:0070062,extracellular vesicular exosome;GO:0044464,cell part;GO:0005794,Golgi apparatus;GO:0016528,sarcoplasm;GO:0043231,intracellular membrane-bounded organelle;GO:0001669,acrosomal vesicle;GO:0030055,cell-substrate junction;GO…	GO:0043169,cation binding;GO:0005178,integrin binding;GO:0032403,protein complex binding;GO:0005506,iron ion binding;GO:0005515,protein binding;GO:0046914,transition metal ion binding;GO:0043167,ion binding;GO:0051427,hormone receptor binding;GO:0035258,steroid hormone receptor binding;GO:0019899,enzyme binding;GO:0001848,complement binding;GO:0031625,ubiquitin protein ligase binding;GO:0003677,D…	ko05142,Chagas disease;ko04612,Antigen processing and presentation;ko04145,Phagosome;ko04141,Protein processing in endoplasmic reticulum
179	sp|P50991|TCPD_HUMAN	T-complex protein 1 subunit delta OS=Homo sapiens GN=CCT4 PE=1 SV=4		down	0.711716	0.0227432	reproductive process;reproduction;regulation of biological process;cellular component organization or biogenesis;positive regulation of biological process;multicellular organismal process;cellular process;biological regulation;metabolic process	extracellular region part;organelle;cell part;membrane-enclosed lumen;extracellular region;cell;macromolecular complex;organelle part	binding	Posttranslational modification, protein turnover, chaperones ;		GO:0051338,regulation of transferase activity;GO:0032210,regulation of telomere maintenance via telomerase;GO:0065007,biological regulation;GO:0034960,cellular biopolymer metabolic process;GO:0031326,regulation of cellular biosynthetic process;GO:0050821,protein stabilization;GO:0009891,positive regulation of biosynthetic process;GO:0043283,biopolymer metabolic process;GO:0043170,macromolecule me…	GO:0044446,intracellular organelle part;GO:0031981,nuclear lumen;GO:0031982,vesicle;GO:0043233,organelle lumen;GO:0044422,organelle part;GO:0070062,extracellular vesicular exosome;GO:0044464,cell part;GO:0005832,chaperonin-containing T-complex;GO:0005654,nucleoplasm;GO:0005815,microtubule organizing center;GO:0005813,centrosome;GO:0005929,cilium;GO:0043232,intracellular non-membrane-bounded organ…	GO:0032553,ribonucleotide binding;GO:0001883,purine nucleoside binding;GO:0032555,purine ribonucleotide binding;GO:0000166,nucleotide binding;GO:0005515,protein binding;GO:0005488,binding;GO:0005524,ATP binding;GO:0001882,nucleoside binding;GO:0017076,purine nucleotide binding;GO:0030554,adenyl nucleotide binding;GO:0032559,adenyl ribonucleotide binding;GO:0051082,unfolded protein binding
180	sp|Q16658|FSCN1_HUMAN	Fascin OS=Homo sapiens GN=FSCN1 PE=1 SV=3		down	0.706874	0.000150932	cell proliferation;regulation of biological process;cellular component organization or biogenesis;positive regulation of biological process;locomotion;localization;biological regulation;cellular process	extracellular region part;extracellular region;organelle;macromolecular complex;cell part;cell;organelle part	binding			GO:0065007,biological regulation;GO:0016477,cell migration;GO:0060491,regulation of cell projection assembly;GO:0035088,establishment or maintenance of apical/basal cell polarity;GO:0051094,positive regulation of developmental process;GO:0048870,cell motility;GO:0050793,regulation of developmental process;GO:0000902,cell morphogenesis;GO:0030029,actin filament-based process;GO:0010591,regulation …	GO:0001725,stress fiber;GO:0044446,intracellular organelle part;GO:0043209,myelin sheath;GO:0031982,vesicle;GO:0001726,ruffle;GO:0044422,organelle part;GO:0070062,extracellular vesicular exosome;GO:0044464,cell part;GO:0044463,cell projection part;GO:0005911,cell-cell junction;GO:0043232,intracellular non-membrane-bounded organelle;GO:0005623,cell;GO:0044425,membrane part;GO:0005576,extracellular…	GO:0008092,cytoskeletal protein binding;GO:0030674,protein binding, bridging;GO:0005515,protein binding;GO:0008144,drug binding;GO:0005488,binding;GO:0051015,actin filament binding;GO:0003779,actin binding
182	sp|P27824|CALX_HUMAN	Calnexin OS=Homo sapiens GN=CANX PE=1 SV=2		up	2.55238	2.08768e-07	immune system process;establishment of localization;cellular component organization or biogenesis;developmental process;multicellular organismal process;cellular process;signaling;localization;metabolic process	extracellular region part;organelle;cell part;membrane-enclosed lumen;extracellular region;cell;macromolecular complex;organelle part	binding		Antigen processing and presentation;Phagosome;Protein processing in endoplasmic reticulum	GO:0019882,antigen processing and presentation;GO:0034960,cellular biopolymer metabolic process;GO:0033036,macromolecule localization;GO:0009306,protein secretion;GO:0048489,synaptic vesicle transport;GO:0002504,antigen processing and presentation of peptide or polysaccharide antigen via MHC class II;GO:0002474,antigen processing and presentation of peptide antigen via MHC class I;GO:0044238,prim…	GO:0044446,intracellular organelle part;GO:0030529,ribonucleoprotein complex;GO:0043209,myelin sheath;GO:0031982,vesicle;GO:0043233,organelle lumen;GO:0044422,organelle part;GO:0070062,extracellular vesicular exosome;GO:0044464,cell part;GO:0044463,cell projection part;GO:0043232,intracellular non-membrane-bounded organelle;GO:0043231,intracellular membrane-bounded organelle;GO:0031974,membrane-e…	GO:0043169,cation binding;GO:0046872,metal ion binding;GO:0001948,glycoprotein binding;GO:0005515,protein binding;GO:0005488,binding;GO:0043167,ion binding;GO:0005509,calcium ion binding;GO:0005102,receptor binding;GO:0051082,unfolded protein binding;GO:0030246,carbohydrate binding	ko04612,Antigen processing and presentation;ko04145,Phagosome;ko04141,Protein processing in endoplasmic reticulum
183	tr|A8K3A8|A8K3A8_HUMAN	cDNA FLJ75085, highly similar to Homo sapiens glutaminyl-tRNA synthetase (QARS), mRNA OS=Homo sapiens PE=2 SV=1	tr|Q53HS0|Q53HS0_HUMAN;sp|P47897|SYQ_HUMAN	down	0.703283	0.0227186	immune system process;regulation of biological process;cellular component organization or biogenesis;positive regulation of biological process;developmental process;multicellular organismal process;cellular process;response to stimulus;negative regulation of biological process;biological regulation;metabolic process	organelle;macromolecular complex;cell part;cell;organelle part;membrane-enclosed lumen	binding;catalytic activity	Translation, ribosomal structure and biogenesis ;	Metabolic pathways;Aminoacyl-tRNA biosynthesis	GO:0065007,biological regulation;GO:0034960,cellular biopolymer metabolic process;GO:0010558,negative regulation of macromolecule biosynthetic process;GO:0048731,system development;GO:0017148,negative regulation of translation;GO:0006399,tRNA metabolic process;GO:0031326,regulation of cellular biosynthetic process;GO:0031324,negative regulation of cellular metabolic process;GO:0009891,positive re…	GO:0043229,intracellular organelle;GO:0044446,intracellular organelle part;GO:0030529,ribonucleoprotein complex;GO:0044444,cytoplasmic part;GO:0043233,organelle lumen;GO:0044422,organelle part;GO:0031980,mitochondrial lumen;GO:0044464,cell part;GO:0005759,mitochondrial matrix;GO:0043227,membrane-bounded organelle;GO:0043231,intracellular membrane-bounded organelle;GO:0043234,protein complex;GO:00…	GO:0032553,ribonucleotide binding;GO:0001883,purine nucleoside binding;GO:0016876,ligase activity, forming aminoacyl-tRNA and related compounds;GO:0005515,protein binding;GO:0003824,catalytic activity;GO:0004812,aminoacyl-tRNA ligase activity;GO:0019899,enzyme binding;GO:0032559,adenyl ribonucleotide binding;GO:0051020,GTPase binding;GO:0032555,purine ribonucleotide binding;GO:0000166,nucleotide …	ko00970,Aminoacyl-tRNA biosynthesis;ko01100,Metabolic pathways
184	tr|V9HWB9|V9HWB9_HUMAN	L-lactate dehydrogenase OS=Homo sapiens GN=HEL-S-133P PE=2 SV=1	sp|P00338|LDHA_HUMAN	down	0.34343	3.52755e-06	response to stimulus;regulation of biological process;positive regulation of biological process;developmental process;metabolic process;biological regulation;multicellular organismal process;death;cellular process	extracellular region part;extracellular region;organelle;cell part;cell;organelle part	binding;catalytic activity	Energy production and conversion ;	Metabolic pathways;Propanoate metabolism;Pyruvate metabolism;Glycolysis / Gluconeogenesis;Cysteine and methionine metabolism;Microbial metabolism in diverse environments;Biosynthesis of secondary metabolites	GO:0065007,biological regulation;GO:0050793,regulation of developmental process;GO:0009605,response to external stimulus;GO:0006950,response to stress;GO:0019318,hexose metabolic process;GO:0042221,response to chemical stimulus;GO:0046365,monosaccharide catabolic process;GO:0048731,system development;GO:0009719,response to endogenous stimulus;GO:0021536,diencephalon development;GO:0007154,cell co…	GO:0043229,intracellular organelle;GO:0044444,cytoplasmic part;GO:0031982,vesicle;GO:0070062,extracellular vesicular exosome;GO:0044464,cell part;GO:0043230,extracellular organelle;GO:0016021,integral to membrane;GO:0043227,membrane-bounded organelle;GO:0044421,extracellular region part;GO:0043231,intracellular membrane-bounded organelle;GO:0044424,intracellular part;GO:0005739,mitochondrion;GO:0…	GO:0004457,lactate dehydrogenase activity;GO:0042802,identical protein binding;GO:0000166,nucleotide binding;GO:0005515,protein binding;GO:0003824,catalytic activity;GO:0016614,oxidoreductase activity, acting on CH-OH group of donors;GO:0005488,binding;GO:0051287,NAD or NADH binding;GO:0016491,oxidoreductase activity;GO:0004459,L-lactate dehydrogenase activity;GO:0048037,cofactor binding;GO:00198…	ko00010,Glycolysis / Gluconeogenesis;ko01120,Microbial metabolism in diverse environments;ko00270,Cysteine and methionine metabolism;ko01110,Biosynthesis of secondary metabolites;ko01100,Metabolic pathways;ko00640,Propanoate metabolism;ko00620,Pyruvate metabolism
185	sp|P49411|EFTU_HUMAN	Elongation factor Tu, mitochondrial OS=Homo sapiens GN=TUFM PE=1 SV=2		up	1.53992	0.00134274	response to stimulus;cellular component organization or biogenesis;metabolic process;cellular process	extracellular region part;extracellular region;organelle;cell part;cell;organelle part;membrane-enclosed lumen	binding;catalytic activity	Translation, ribosomal structure and biogenesis ;	Plant-pathogen interaction	GO:0034960,cellular biopolymer metabolic process;GO:0044267,cellular protein metabolic process;GO:0070125,mitochondrial translational elongation;GO:0006996,organelle organization;GO:0042221,response to chemical stimulus;GO:0044238,primary metabolic process;GO:0007005,mitochondrion organization;GO:0045471,response to ethanol;GO:0006414,translational elongation;GO:0044237,cellular metabolic process…	GO:0044446,intracellular organelle part;GO:0031967,organelle envelope;GO:0043209,myelin sheath;GO:0031982,vesicle;GO:0043233,organelle lumen;GO:0044422,organelle part;GO:0070062,extracellular vesicular exosome;GO:0031980,mitochondrial lumen;GO:0044464,cell part;GO:0043231,intracellular membrane-bounded organelle;GO:0005739,mitochondrion;GO:0031974,membrane-enclosed lumen;GO:0005623,cell;GO:004442…	GO:0032553,ribonucleotide binding;GO:0017111,nucleoside-triphosphatase activity;GO:0045182,translation regulator activity;GO:0005515,protein binding;GO:0003824,catalytic activity;GO:0003924,GTPase activity;GO:0016817,hydrolase activity, acting on acid anhydrides;GO:0032561,guanyl ribonucleotide binding;GO:0003676,nucleic acid binding;GO:0008135,translation factor activity, nucleic acid binding;GO…	ko04626,Plant-pathogen interaction
186	tr|A0A024R663|A0A024R663_HUMAN	Kinectin 1 (Kinesin receptor), isoform CRA_a OS=Homo sapiens GN=KTN1 PE=4 SV=1	sp|Q86UP2|KTN1_HUMAN	up	1.40508	0.000560544	response to stimulus;regulation of biological process;signaling;establishment of localization;localization;biological regulation;cellular process	organelle;cell part;cell;organelle part	binding		Protein processing in endoplasmic reticulum	GO:0065007,biological regulation;GO:0051234,establishment of localization;GO:0007017,microtubule-based process;GO:0007242,intracellular signaling cascade;GO:0050789,regulation of biological process;GO:0007018,microtubule-based movement;GO:0033036,macromolecule localization;GO:0050794,regulation of cellular process;GO:0045184,establishment of protein localization;GO:0051179,localization;GO:0015031…	GO:0043229,intracellular organelle;GO:0044446,intracellular organelle part;GO:0005783,endoplasmic reticulum;GO:0044444,cytoplasmic part;GO:0044422,organelle part;GO:0005789,endoplasmic reticulum membrane;GO:0044464,cell part;GO:0031300,intrinsic to organelle membrane;GO:0016021,integral to membrane;GO:0031227,intrinsic to endoplasmic reticulum membrane;GO:0031090,organelle membrane;GO:0043227,mem…	GO:0008092,cytoskeletal protein binding;GO:0019894,kinesin binding;GO:0005515,protein binding;GO:0005488,binding	ko04141,Protein processing in endoplasmic reticulum
188	sp|P43243|MATR3_HUMAN	Matrin-3 OS=Homo sapiens GN=MATR3 PE=1 SV=2		up	1.9696	7.52469e-05	regulation of biological process;developmental process;metabolic process;biological regulation;multicellular organismal process	organelle;cell part;cell;organelle part;membrane-enclosed lumen	structural molecule activity;binding			GO:0065007,biological regulation;GO:0060255,regulation of macromolecule metabolic process;GO:0050789,regulation of biological process;GO:0010468,regulation of gene expression;GO:0010608,posttranscriptional regulation of gene expression;GO:0019222,regulation of metabolic process	GO:0043229,intracellular organelle;GO:0044446,intracellular organelle part;GO:0019866,organelle inner membrane;GO:0031965,nuclear membrane;GO:0005637,nuclear inner membrane;GO:0031967,organelle envelope;GO:0031981,nuclear lumen;GO:0034399,nuclear periphery;GO:0043233,organelle lumen;GO:0044422,organelle part;GO:0044464,cell part;GO:0005654,nucleoplasm;GO:0031090,organelle membrane;GO:0043227,memb…	GO:0043169,cation binding;GO:0046872,metal ion binding;GO:0000166,nucleotide binding;GO:0005515,protein binding;GO:0046914,transition metal ion binding;GO:0005488,binding;GO:0043167,ion binding;GO:0005198,structural molecule activity;GO:0008270,zinc ion binding
191	sp|P41252|SYIC_HUMAN	Isoleucine--tRNA ligase, cytoplasmic OS=Homo sapiens GN=IARS PE=1 SV=2		down	0.757622	0.0350753	regulation of biological process;developmental process;metabolic process;biological regulation;multicellular organismal process;cellular process	extracellular region part;extracellular region;organelle;cell part;cell;organelle part;membrane-enclosed lumen	binding;catalytic activity	Translation, ribosomal structure and biogenesis ;	Valine, leucine and isoleucine biosynthesis;Aminoacyl-tRNA biosynthesis	GO:0065007,biological regulation;GO:0034960,cellular biopolymer metabolic process;GO:0006450,regulation of translational fidelity;GO:0001649,osteoblast differentiation;GO:0048731,system development;GO:0006399,tRNA metabolic process;GO:0031326,regulation of cellular biosynthetic process;GO:0043283,biopolymer metabolic process;GO:0043284,biopolymer biosynthetic process;GO:0043039,tRNA aminoacylatio…	GO:0043229,intracellular organelle;GO:0044446,intracellular organelle part;GO:0044444,cytoplasmic part;GO:0031981,nuclear lumen;GO:0031982,vesicle;GO:0043233,organelle lumen;GO:0044422,organelle part;GO:0070062,extracellular vesicular exosome;GO:0044464,cell part;GO:0043230,extracellular organelle;GO:0005654,nucleoplasm;GO:0043227,membrane-bounded organelle;GO:0044421,extracellular region part;GO…	GO:0032553,ribonucleotide binding;GO:0001883,purine nucleoside binding;GO:0016876,ligase activity, forming aminoacyl-tRNA and related compounds;GO:0005515,protein binding;GO:0003824,catalytic activity;GO:0004812,aminoacyl-tRNA ligase activity;GO:0019899,enzyme binding;GO:0032559,adenyl ribonucleotide binding;GO:0051020,GTPase binding;GO:0032555,purine ribonucleotide binding;GO:0000166,nucleotide …	ko00290,Valine, leucine and isoleucine biosynthesis;ko00970,Aminoacyl-tRNA biosynthesis
193	sp|P35908|K22E_HUMAN	Keratin, type II cytoskeletal 2 epidermal OS=Homo sapiens GN=KRT2 PE=1 SV=2		up	1.44985	0.00103046	cell proliferation;cellular component organization or biogenesis;developmental process;locomotion;localization;multicellular organismal process;cellular process	extracellular region part;extracellular region;organelle;macromolecular complex;cell part;cell;organelle part	structural molecule activity;binding			GO:0016477,cell migration;GO:0042303,molting cycle;GO:0048870,cell motility;GO:0051546,keratinocyte migration;GO:0031424,keratinization;GO:0048731,system development;GO:0009888,tissue development;GO:0001942,hair follicle development;GO:0022008,neurogenesis;GO:0007398,ectoderm development;GO:0009913,epidermal cell differentiation;GO:0009987,cellular process;GO:0001775,cell activation;GO:0007399,ne…	GO:0043229,intracellular organelle;GO:0044446,intracellular organelle part;GO:0044444,cytoplasmic part;GO:0031982,vesicle;GO:0044422,organelle part;GO:0070062,extracellular vesicular exosome;GO:0044464,cell part;GO:0043230,extracellular organelle;GO:0005794,Golgi apparatus;GO:0043227,membrane-bounded organelle;GO:0045111,intermediate filament cytoskeleton;GO:0043232,intracellular non-membrane-bou…	GO:0005198,structural molecule activity;GO:0005200,structural constituent of cytoskeleton;GO:0005515,protein binding;GO:0005488,binding
197	tr|H0Y4R1|H0Y4R1_HUMAN	Inosine-5'-monophosphate dehydrogenase 2 (Fragment) OS=Homo sapiens GN=IMPDH2 PE=1 SV=1	sp|P12268|IMDH2_HUMAN	up	1.26742	0.0403306	immune system process;cellular component organization or biogenesis;developmental process;multicellular organismal process;cellular process;cell proliferation;response to stimulus;metabolic process	extracellular region part;extracellular region;organelle;cell part;cell;organelle part	binding;catalytic activity	Nucleotide transport and metabolism ;General function prediction only ;	Metabolic pathways;Drug metabolism - other enzymes;Purine metabolism;Biosynthesis of secondary metabolites	GO:0051289,protein homotetramerization;GO:0045321,leukocyte activation;GO:0048731,system development;GO:0046483,heterocycle metabolic process;GO:0009150,purine ribonucleotide metabolic process;GO:0034654,nucleobase, nucleoside, nucleotide and nucleic acid biosynthetic process;GO:0043010,camera-type eye development;GO:0009167,purine ribonucleoside monophosphate metabolic process;GO:0009168,purine …	GO:0043229,intracellular organelle;GO:0044446,intracellular organelle part;GO:0005777,peroxisome;GO:0044444,cytoplasmic part;GO:0031982,vesicle;GO:0042579,microbody;GO:0044422,organelle part;GO:0070062,extracellular vesicular exosome;GO:0031903,microbody membrane;GO:0044464,cell part;GO:0043230,extracellular organelle;GO:0005778,peroxisomal membrane;GO:0044438,microbody part;GO:0031090,organelle …	GO:0043169,cation binding;GO:0046872,metal ion binding;GO:0003676,nucleic acid binding;GO:0000166,nucleotide binding;GO:0005515,protein binding;GO:0003723,RNA binding;GO:0003824,catalytic activity;GO:0016614,oxidoreductase activity, acting on CH-OH group of donors;GO:0005488,binding;GO:0043167,ion binding;GO:0016616,oxidoreductase activity, acting on the CH-OH group of donors, NAD or NADP as acce…	ko00983,Drug metabolism - other enzymes;ko01110,Biosynthesis of secondary metabolites;ko00230,Purine metabolism;ko01100,Metabolic pathways
205	tr|A0A024R1N4|A0A024R1N4_HUMAN	X-ray repair complementing defective repair in Chinese hamster cells 6 (Ku autoantigen, 70kDa), isoform CRA_a OS=Homo sapiens GN=XRCC6 PE=4 SV=1	sp|P12956|XRCC6_HUMAN	up	1.3244	1.1507e-05	immune system process;regulation of biological process;cellular component organization or biogenesis;positive regulation of biological process;developmental process;multicellular organismal process;cellular process;cell proliferation;response to stimulus;negative regulation of biological process;biological regulation;metabolic process	organelle;macromolecular complex;cell part;cell;organelle part;membrane-enclosed lumen	binding;catalytic activity		Non-homologous end-joining	GO:0065007,biological regulation;GO:0034960,cellular biopolymer metabolic process;GO:0010628,positive regulation of gene expression;GO:0050793,regulation of developmental process;GO:0045893,positive regulation of transcription, DNA-dependent;GO:0006950,response to stress;GO:0010720,positive regulation of cell development;GO:0010558,negative regulation of macromolecule biosynthetic process;GO:0048…	GO:0044446,intracellular organelle part;GO:0031981,nuclear lumen;GO:0043233,organelle lumen;GO:0044422,organelle part;GO:0044464,cell part;GO:0032993,protein-DNA complex;GO:0005654,nucleoplasm;GO:0000228,nuclear chromosome;GO:0043232,intracellular non-membrane-bounded organelle;GO:0000781,chromosome, telomeric region;GO:0043231,intracellular membrane-bounded organelle;GO:0031974,membrane-enclosed…	GO:0001883,purine nucleoside binding;GO:0017111,nucleoside-triphosphatase activity;GO:0008094,DNA-dependent ATPase activity;GO:0051575,5'-deoxyribose-5-phosphate lyase activity;GO:0003690,double-stranded DNA binding;GO:0005515,protein binding;GO:0003678,DNA helicase activity;GO:0003677,DNA binding;GO:0016817,hydrolase activity, acting on acid anhydrides;GO:0003676,nucleic acid binding;GO:0042162,…	ko03450,Non-homologous end-joining
207	sp|P35221|CTNA1_HUMAN	Catenin alpha-1 OS=Homo sapiens GN=CTNNA1 PE=1 SV=1		down	0.740953	0.00517248	reproduction;positive regulation of biological process;developmental process;multicellular organismal process;cellular process;signaling;negative regulation of biological process;biological regulation;reproductive process;regulation of biological process;cellular component organization or biogenesis;rhythmic process;cell proliferation;biological adhesion;response to stimulus;locomotion;localizati…	organelle;macromolecular complex;cell part;cell	structural molecule activity;binding		Adherens junction;Leukocyte transendothelial migration;Arrhythmogenic right ventricular cardiomyopathy (ARVC);Endometrial cancer;Bacterial invasion of epithelial cells;Tight junction;Pathways in cancer	GO:0065007,biological regulation;GO:0046546,development of primary male sexual characteristics;GO:0050793,regulation of developmental process;GO:0009605,response to external stimulus;GO:0046661,male sex differentiation;GO:0007167,enzyme linked receptor protein signaling pathway;GO:0031175,neuron projection development;GO:0006950,response to stress;GO:0042221,response to chemical stimulus;GO:00009…	GO:0014704,intercalated disc;GO:0031982,vesicle;GO:0044464,cell part;GO:0005911,cell-cell junction;GO:0005794,Golgi apparatus;GO:0043232,intracellular non-membrane-bounded organelle;GO:0043231,intracellular membrane-bounded organelle;GO:0001669,acrosomal vesicle;GO:0030055,cell-substrate junction;GO:0005623,cell;GO:0030141,secretory granule;GO:0045121,membrane raft;GO:0044425,membrane part;GO:000…	GO:0017166,vinculin binding;GO:0005515,protein binding;GO:0050839,cell adhesion molecule binding;GO:0005488,binding;GO:0005198,structural molecule activity;GO:0008092,cytoskeletal protein binding;GO:0008013,beta-catenin binding;GO:0045296,cadherin binding;GO:0003779,actin binding;GO:0051015,actin filament binding	ko04530,Tight junction;ko04520,Adherens junction;ko05213,Endometrial cancer;ko05100,Bacterial invasion of epithelial cells;ko04670,Leukocyte transendothelial migration;ko05200,Pathways in cancer;ko05412,Arrhythmogenic right ventricular cardiomyopathy (ARVC)
209	tr|E9KL48|E9KL48_HUMAN	Epididymis tissue sperm binding protein Li 18mP OS=Homo sapiens GN=GLUD1 PE=2 SV=1	sp|P00367|DHE3_HUMAN	up	1.64963	3.77422e-06	regulation of biological process;establishment of localization;positive regulation of biological process;developmental process;multicellular organismal process;cellular process;response to stimulus;signaling;localization;biological regulation;metabolic process	organelle;cell part;cell;organelle part;membrane-enclosed lumen	binding;catalytic activity	Amino acid transport and metabolism ;	Metabolic pathways;Proximal tubule bicarbonate reclamation;Alanine, aspartate and glutamate metabolism;Arginine and proline metabolism;D-Glutamine and D-glutamate metabolism;Nitrogen metabolism	GO:0065007,biological regulation;GO:0016054,organic acid catabolic process;GO:0044270,nitrogen compound catabolic process;GO:0060341,regulation of cellular localization;GO:0042221,response to chemical stimulus;GO:0048731,system development;GO:0010044,response to aluminum ion;GO:0021536,diencephalon development;GO:0051046,regulation of secretion;GO:0021539,subthalamus development;GO:0009084,glutam…	GO:0043229,intracellular organelle;GO:0044446,intracellular organelle part;GO:0019866,organelle inner membrane;GO:0044444,cytoplasmic part;GO:0031967,organelle envelope;GO:0043233,organelle lumen;GO:0044422,organelle part;GO:0031980,mitochondrial lumen;GO:0044464,cell part;GO:0005759,mitochondrial matrix;GO:0031090,organelle membrane;GO:0043227,membrane-bounded organelle;GO:0043231,intracellular …	GO:0032553,ribonucleotide binding;GO:0016597,amino acid binding;GO:0001883,purine nucleoside binding;GO:0005515,protein binding;GO:0003824,catalytic activity;GO:0051287,NAD or NADH binding;GO:0019899,enzyme binding;GO:0016491,oxidoreductase activity;GO:0032559,adenyl ribonucleotide binding;GO:0043176,amine binding;GO:0032561,guanyl ribonucleotide binding;GO:0070403,NAD binding;GO:0032555,purine r…	ko00471,D-Glutamine and D-glutamate metabolism;ko04964,Proximal tubule bicarbonate reclamation;ko00250,Alanine, aspartate and glutamate metabolism;ko00910,Nitrogen metabolism;ko01100,Metabolic pathways;ko00330,Arginine and proline metabolism
210	tr|A0A024RB85|A0A024RB85_HUMAN	Proliferation-associated 2G4, 38kDa, isoform CRA_a OS=Homo sapiens GN=PA2G4 PE=4 SV=1	sp|Q9UQ80|PA2G4_HUMAN	down	0.757898	0.0181911	regulation of biological process;cellular component organization or biogenesis;positive regulation of biological process;developmental process;cellular process;cell proliferation;negative regulation of biological process;biological regulation;metabolic process;death	extracellular region part;organelle;cell part;membrane-enclosed lumen;extracellular region;cell;macromolecular complex;organelle part	binding;nucleic acid binding transcription factor activity;catalytic activity	Translation, ribosomal structure and biogenesis ;	Endocytosis;Calcium signaling pathway;ErbB signaling pathway	GO:0065007,biological regulation;GO:0034960,cellular biopolymer metabolic process;GO:0050793,regulation of developmental process;GO:0010558,negative regulation of macromolecule biosynthetic process;GO:0031326,regulation of cellular biosynthetic process;GO:0031324,negative regulation of cellular metabolic process;GO:0009892,negative regulation of metabolic process;GO:0043283,biopolymer metabolic p…	GO:0043229,intracellular organelle;GO:0044446,intracellular organelle part;GO:0030529,ribonucleoprotein complex;GO:0005730,nucleolus;GO:0031981,nuclear lumen;GO:0031982,vesicle;GO:0043233,organelle lumen;GO:0044422,organelle part;GO:0070062,extracellular vesicular exosome;GO:0044464,cell part;GO:0043230,extracellular organelle;GO:0005654,nucleoplasm;GO:0043227,membrane-bounded organelle;GO:004323…	GO:0003700,transcription factor activity;GO:0003676,nucleic acid binding;GO:0005515,protein binding;GO:0030528,transcription regulator activity;GO:0003824,catalytic activity;GO:0005488,binding;GO:0019899,enzyme binding;GO:0031625,ubiquitin protein ligase binding;GO:0003677,DNA binding;GO:0016787,hydrolase activity	ko04144,Endocytosis;ko04020,Calcium signaling pathway;ko04012,ErbB signaling pathway
211	sp|P60174|TPIS_HUMAN	Triosephosphate isomerase OS=Homo sapiens GN=TPI1 PE=1 SV=3	tr|V9HWK1|V9HWK1_HUMAN	down	0.743012	0.00136238	developmental process;metabolic process;multicellular organismal process;cellular process	extracellular region part;extracellular region;organelle;cell part;cell	binding;catalytic activity	Carbohydrate transport and metabolism ;	Inositol phosphate metabolism;Metabolic pathways;Fructose and mannose metabolism;Carbon fixation in photosynthetic organisms;Glycolysis / Gluconeogenesis;Microbial metabolism in diverse environments;Biosynthesis of secondary metabolites	GO:0044275,cellular carbohydrate catabolic process;GO:0019362,pyridine nucleotide metabolic process;GO:0019318,hexose metabolic process;GO:0046365,monosaccharide catabolic process;GO:0044238,primary metabolic process;GO:0046496,nicotinamide nucleotide metabolic process;GO:0046364,monosaccharide biosynthetic process;GO:0006732,coenzyme metabolic process;GO:0006007,glucose catabolic process;GO:0006…	GO:0043229,intracellular organelle;GO:0044444,cytoplasmic part;GO:0031982,vesicle;GO:0070062,extracellular vesicular exosome;GO:0044464,cell part;GO:0043230,extracellular organelle;GO:0043227,membrane-bounded organelle;GO:0044421,extracellular region part;GO:0005615,extracellular space;GO:0043231,intracellular membrane-bounded organelle;GO:0044424,intracellular part;GO:0005737,cytoplasm;GO:000562…	GO:0016853,isomerase activity;GO:0019899,enzyme binding;GO:0005515,protein binding;GO:0003824,catalytic activity;GO:0031625,ubiquitin protein ligase binding;GO:0016860,intramolecular oxidoreductase activity;GO:0005488,binding;GO:0016861,intramolecular oxidoreductase activity, interconverting aldoses and ketoses	ko00562,Inositol phosphate metabolism;ko00051,Fructose and mannose metabolism;ko00010,Glycolysis / Gluconeogenesis;ko00710,Carbon fixation in photosynthetic organisms;ko01120,Microbial metabolism in diverse environments;ko01110,Biosynthesis of secondary metabolites;ko01100,Metabolic pathways
220	tr|E7EX44|E7EX44_HUMAN	Caldesmon OS=Homo sapiens GN=CALD1 PE=1 SV=1		up	1.52683	0.000401641	multicellular organismal process;cellular process	organelle;cell part;cell;organelle part	binding		Vascular smooth muscle contraction	GO:0003012,muscle system process;GO:0051179,localization;GO:0009987,cellular process;GO:0006928,cell motion;GO:0032501,multicellular organismal process;GO:0051674,localization of cell;GO:0003008,system process;GO:0006936,muscle contraction	GO:0043229,intracellular organelle;GO:0044446,intracellular organelle part;GO:0005938,cell cortex;GO:0044444,cytoplasmic part;GO:0030478,actin cap;GO:0044422,organelle part;GO:0015629,actin cytoskeleton;GO:0044464,cell part;GO:0030863,cortical cytoskeleton;GO:0043292,contractile fiber;GO:0043232,intracellular non-membrane-bounded organelle;GO:0044424,intracellular part;GO:0005737,cytoplasm;GO:000…	GO:0008092,cytoskeletal protein binding;GO:0005516,calmodulin binding;GO:0005523,tropomyosin binding;GO:0017022,myosin binding;GO:0005515,protein binding;GO:0005488,binding;GO:0003779,actin binding	ko04270,Vascular smooth muscle contraction
221	sp|Q13200|PSMD2_HUMAN	26S proteasome non-ATPase regulatory subunit 2 OS=Homo sapiens GN=PSMD2 PE=1 SV=3		down	0.702317	0.014652	immune system process;regulation of biological process;cellular component organization or biogenesis;positive regulation of biological process;developmental process;multicellular organismal process;cellular process;response to stimulus;signaling;viral reproduction;negative regulation of biological process;locomotion;biological regulation;metabolic process;death	extracellular region part;organelle;cell part;membrane-enclosed lumen;extracellular region;cell;macromolecular complex;organelle part	enzyme regulator activity;binding;catalytic activity	Posttranslational modification, protein turnover, chaperones ;	Proteasome	GO:0051338,regulation of transferase activity;GO:0031349,positive regulation of defense response;GO:0050852,T cell receptor signaling pathway;GO:0034960,cellular biopolymer metabolic process;GO:0019941,modification-dependent protein catabolic process;GO:0031347,regulation of defense response;GO:0006595,polyamine metabolic process;GO:0042221,response to chemical stimulus;GO:0048731,system developm…	GO:0005838,proteasome regulatory particle;GO:0044446,intracellular organelle part;GO:0031981,nuclear lumen;GO:0031982,vesicle;GO:0043233,organelle lumen;GO:0044422,organelle part;GO:0070062,extracellular vesicular exosome;GO:0044464,cell part;GO:0005654,nucleoplasm;GO:0043231,intracellular membrane-bounded organelle;GO:0031974,membrane-enclosed lumen;GO:0005623,cell;GO:0005634,nucleus;GO:0044428,…	GO:0008233,peptidase activity;GO:0070011,peptidase activity, acting on L-amino acid peptides;GO:0005515,protein binding;GO:0030234,enzyme regulator activity;GO:0003824,catalytic activity;GO:0004175,endopeptidase activity;GO:0016787,hydrolase activity;GO:0005488,binding	ko03050,Proteasome
222	tr|J9JID7|J9JID7_HUMAN	Lamin B2, isoform CRA_a OS=Homo sapiens GN=LMNB2 PE=3 SV=1	sp|Q03252|LMNB2_HUMAN	up	1.70439	0.00160401		organelle;macromolecular complex;cell part;cell;organelle part;membrane-enclosed lumen	structural molecule activity				GO:0044446,intracellular organelle part;GO:0031965,nuclear membrane;GO:0031967,organelle envelope;GO:0031981,nuclear lumen;GO:0043233,organelle lumen;GO:0044422,organelle part;GO:0044464,cell part;GO:0005638,lamin filament;GO:0043232,intracellular non-membrane-bounded organelle;GO:0043231,intracellular membrane-bounded organelle;GO:0031974,membrane-enclosed lumen;GO:0005623,cell;GO:0005634,nucleu…	GO:0005198,structural molecule activity
226	sp|O60664|PLIN3_HUMAN	Perilipin-3 OS=Homo sapiens GN=PLIN3 PE=1 SV=3		up	2.4354	3.76348e-06	establishment of localization;localization;cellular process	organelle;cell part;cell;organelle part	binding		PPAR signaling pathway	GO:0051234,establishment of localization;GO:0009987,cellular process;GO:0006810,transport;GO:0016192,vesicle-mediated transport;GO:0051179,localization	GO:0043229,intracellular organelle;GO:0044446,intracellular organelle part;GO:0044444,cytoplasmic part;GO:0005768,endosome;GO:0010008,endosome membrane;GO:0044422,organelle part;GO:0005811,lipid particle;GO:0044464,cell part;GO:0005794,Golgi apparatus;GO:0031090,organelle membrane;GO:0043227,membrane-bounded organelle;GO:0043231,intracellular membrane-bounded organelle;GO:0044424,intracellular pa…	GO:0005515,protein binding;GO:0005488,binding	ko03320,PPAR signaling pathway
227	tr|B2RB23|B2RB23_HUMAN	cDNA, FLJ95265, highly similar to Homo sapiens acetyl-Coenzyme A acyltransferase 2 (mitochondrial 3-oxoacyl-Coenzyme A thiolase) (ACAA2), nuclear gene encoding mitochondrial protein, mRNA OS=Homo sapiens PE=2 SV=1		up	1.4364	0.000472783	response to stimulus;metabolic process;cellular process	extracellular region part;organelle;cell part;membrane-enclosed lumen;extracellular region;cell;macromolecular complex;organelle part	binding;catalytic activity	Lipid transport and metabolism ;	Metabolic pathways;Benzoate degradation;Fatty acid elongation in mitochondria;Valine, leucine and isoleucine degradation;Microbial metabolism in diverse environments;Biosynthesis of secondary metabolites;Fatty acid metabolism	GO:0016054,organic acid catabolic process;GO:0006695,cholesterol biosynthetic process;GO:0044238,primary metabolic process;GO:0006732,coenzyme metabolic process;GO:0044242,cellular lipid catabolic process;GO:0016042,lipid catabolic process;GO:0006694,steroid biosynthetic process;GO:0016126,sterol biosynthetic process;GO:0019752,carboxylic acid metabolic process;GO:0006084,acetyl-CoA metabolic pro…	GO:0044446,intracellular organelle part;GO:0031967,organelle envelope;GO:0031982,vesicle;GO:0043233,organelle lumen;GO:0044422,organelle part;GO:0070062,extracellular vesicular exosome;GO:0031980,mitochondrial lumen;GO:0044464,cell part;GO:0043232,intracellular non-membrane-bounded organelle;GO:0043231,intracellular membrane-bounded organelle;GO:0016459,myosin complex;GO:0005739,mitochondrion;GO:…	GO:0032553,ribonucleotide binding;GO:0001883,purine nucleoside binding;GO:0017111,nucleoside-triphosphatase activity;GO:0003988,acetyl-CoA C-acyltransferase activity;GO:0016747,transferase activity, transferring acyl groups other than amino-acyl groups;GO:0005515,protein binding;GO:0003824,catalytic activity;GO:0003774,motor activity;GO:0032559,adenyl ribonucleotide binding;GO:0008415,acyltransfe…	ko01120,Microbial metabolism in diverse environments;ko00280,Valine, leucine and isoleucine degradation;ko00071,Fatty acid metabolism;ko00362,Benzoate degradation;ko01110,Biosynthesis of secondary metabolites;ko01100,Metabolic pathways;ko00062,Fatty acid elongation in mitochondria
237	sp|P11387|TOP1_HUMAN	DNA topoisomerase 1 OS=Homo sapiens GN=TOP1 PE=1 SV=2		up	1.32566	0.00136169	regulation of biological process;cellular component organization or biogenesis;developmental process;rhythmic process;multicellular organismal process;cellular process;response to stimulus;viral reproduction;biological regulation;metabolic process;death	organelle;macromolecular complex;cell part;cell;organelle part;membrane-enclosed lumen	binding;catalytic activity	Replication, recombination and repair ;		GO:0065007,biological regulation;GO:0034960,cellular biopolymer metabolic process;GO:0042221,response to chemical stimulus;GO:0048731,system development;GO:0043283,biopolymer metabolic process;GO:0043284,biopolymer biosynthetic process;GO:0043170,macromolecule metabolic process;GO:0009266,response to temperature stimulus;GO:0009790,embryonic development;GO:0009987,cellular process;GO:0044249,cell…	GO:0044446,intracellular organelle part;GO:0030529,ribonucleoprotein complex;GO:0000932,cytoplasmic mRNA processing body;GO:0001650,fibrillar center;GO:0031981,nuclear lumen;GO:0043233,organelle lumen;GO:0044422,organelle part;GO:0043204,perikaryon;GO:0044464,cell part;GO:0005654,nucleoplasm;GO:0000228,nuclear chromosome;GO:0043232,intracellular non-membrane-bounded organelle;GO:0001651,dense fib…	GO:0003676,nucleic acid binding;GO:0016853,isomerase activity;GO:0032403,protein complex binding;GO:0043566,structure-specific DNA binding;GO:0005515,protein binding;GO:0003824,catalytic activity;GO:0031490,chromatin DNA binding;GO:0005488,binding;GO:0003682,chromatin binding;GO:0003677,DNA binding
239	tr|A0A024R5F4|A0A024R5F4_HUMAN	Carnitine palmitoyltransferase 1A (Liver), isoform CRA_a OS=Homo sapiens GN=CPT1A PE=3 SV=1	sp|P50416|CPT1A_HUMAN	up	1.38705	0.00370472	regulation of biological process;establishment of localization;cellular component organization or biogenesis;positive regulation of biological process;developmental process;rhythmic process;cellular process;response to stimulus;signaling;localization;biological regulation;metabolic process	organelle;cell part;cell;organelle part	binding;catalytic activity		Adipocytokine signaling pathway;PPAR signaling pathway;Fatty acid metabolism	GO:0009894,regulation of catabolic process;GO:0065007,biological regulation;GO:0015718,monocarboxylic acid transport;GO:0015837,amine transport;GO:0006576,biogenic amine metabolic process;GO:0006641,triglyceride metabolic process;GO:0019318,hexose metabolic process;GO:0060341,regulation of cellular localization;GO:0042221,response to chemical stimulus;GO:0048731,system development;GO:0009888,tiss…	GO:0043229,intracellular organelle;GO:0044446,intracellular organelle part;GO:0019866,organelle inner membrane;GO:0044444,cytoplasmic part;GO:0031967,organelle envelope;GO:0032592,integral to mitochondrial membrane;GO:0031306,intrinsic to mitochondrial outer membrane;GO:0044422,organelle part;GO:0044464,cell part;GO:0031300,intrinsic to organelle membrane;GO:0016021,integral to membrane;GO:003109…	GO:0042802,identical protein binding;GO:0016747,transferase activity, transferring acyl groups other than amino-acyl groups;GO:0005515,protein binding;GO:0003824,catalytic activity;GO:0005488,binding;GO:0008374,O-acyltransferase activity;GO:0016740,transferase activity;GO:0016746,transferase activity, transferring acyl groups;GO:0008415,acyltransferase activity	ko03320,PPAR signaling pathway;ko00071,Fatty acid metabolism;ko04920,Adipocytokine signaling pathway
240	tr|A0A024R1X8|A0A024R1X8_HUMAN	Junction plakoglobin, isoform CRA_a OS=Homo sapiens GN=JUP PE=4 SV=1	sp|P14923|PLAK_HUMAN	down	0.316837	1.54519e-06	regulation of biological process;establishment of localization;cellular component organization or biogenesis;positive regulation of biological process;developmental process;multicellular organismal process;cellular process;cell proliferation;response to stimulus;biological adhesion;signaling;localization;locomotion;metabolic process;biological regulation	extracellular region part;extracellular region;organelle;macromolecular complex;cell part;cell;organelle part	molecular transducer activity;structural molecule activity;protein binding transcription factor activity;binding		Acute myeloid leukemia;Arrhythmogenic right ventricular cardiomyopathy (ARVC);Pathways in cancer	GO:0065007,biological regulation;GO:0016477,cell migration;GO:0048870,cell motility;GO:0009605,response to external stimulus;GO:0007167,enzyme linked receptor protein signaling pathway;GO:0060341,regulation of cellular localization;GO:0048731,system development;GO:0031326,regulation of cellular biosynthetic process;GO:0009888,tissue development;GO:0007154,cell communication;GO:0043388,positive re…	GO:0044446,intracellular organelle part;GO:0014704,intercalated disc;GO:0030017,sarcomere;GO:0031982,vesicle;GO:0044422,organelle part;GO:0070062,extracellular vesicular exosome;GO:0044464,cell part;GO:0032993,protein-DNA complex;GO:0005911,cell-cell junction;GO:0031674,I band;GO:0043232,intracellular non-membrane-bounded organelle;GO:0030055,cell-substrate junction;GO:0005623,cell;GO:0044425,mem…	GO:0042803,protein homodimerization activity;GO:0019901,protein kinase binding;GO:0019902,phosphatase binding;GO:0005515,protein binding;GO:0003713,transcription coactivator activity;GO:0050839,cell adhesion molecule binding;GO:0060089,molecular transducer activity;GO:0004871,signal transducer activity;GO:0019899,enzyme binding;GO:0045296,cadherin binding;GO:0045294,alpha-catenin binding;GO:00199…	ko05200,Pathways in cancer;ko05221,Acute myeloid leukemia;ko05412,Arrhythmogenic right ventricular cardiomyopathy (ARVC)
243	tr|A0A024RAG0|A0A024RAG0_HUMAN	Alkaline phosphatase OS=Homo sapiens GN=ALPL PE=3 SV=1	sp|P05186|PPBT_HUMAN	up	1.7014	5.04059e-05	reproductive process;reproduction;multi-organism process;developmental process;multicellular organismal process;cellular process;response to stimulus;metabolic process	extracellular region part;extracellular region;organelle;cell part;cell	binding;catalytic activity	Inorganic ion transport and metabolism ;	Metabolic pathways;Aminobenzoate degradation;Folate biosynthesis;Microbial metabolism in diverse environments;Two-component system	GO:0031667,response to nutrient levels;GO:0009617,response to bacterium;GO:0009605,response to external stimulus;GO:0002237,response to molecule of bacterial origin;GO:0001649,osteoblast differentiation;GO:0042221,response to chemical stimulus;GO:0033273,response to vitamin;GO:0048731,system development;GO:0051384,response to glucocorticoid stimulus;GO:0009719,response to endogenous stimulus;GO:0…	GO:0031982,vesicle;GO:0031225,anchored to membrane;GO:0070062,extracellular vesicular exosome;GO:0044464,cell part;GO:0043230,extracellular organelle;GO:0016021,integral to membrane;GO:0043227,membrane-bounded organelle;GO:0044421,extracellular region part;GO:0005615,extracellular space;GO:0005623,cell;GO:0005578,proteinaceous extracellular matrix;GO:0043226,organelle;GO:0044425,membrane part;GO:…	GO:0043169,cation binding;GO:0016817,hydrolase activity, acting on acid anhydrides;GO:0046872,metal ion binding;GO:0005515,protein binding;GO:0003824,catalytic activity;GO:0042578,phosphoric ester hydrolase activity;GO:0016788,hydrolase activity, acting on ester bonds;GO:0005488,binding;GO:0016462,pyrophosphatase activity;GO:0043167,ion binding;GO:0016818,hydrolase activity, acting on acid anhydr…	ko00790,Folate biosynthesis;ko01120,Microbial metabolism in diverse environments;ko02020,Two-component system;ko01100,Metabolic pathways;ko00627,Aminobenzoate degradation
245	sp|Q8IVF2|AHNK2_HUMAN	Protein AHNAK2 OS=Homo sapiens GN=AHNAK2 PE=1 SV=2		down	0.789171	0.0280451	response to stimulus;cellular component organization or biogenesis;cellular process	organelle;cell part;cell;organelle part	binding			GO:0042060,wound healing;GO:0009611,response to wounding;GO:0009605,response to external stimulus;GO:0007009,plasma membrane organization;GO:0006950,response to stress;GO:0009987,cellular process;GO:0050896,response to stimulus;GO:0016043,cellular component organization;GO:0016044,membrane organization	GO:0044446,intracellular organelle part;GO:0030017,sarcomere;GO:0031982,vesicle;GO:0044422,organelle part;GO:0042383,sarcolemma;GO:0044464,cell part;GO:0031674,I band;GO:0043231,intracellular membrane-bounded organelle;GO:0030315,T-tubule;GO:0043034,costamere;GO:0005623,cell;GO:0005634,nucleus;GO:0044425,membrane part;GO:0012505,endomembrane system;GO:0030659,cytoplasmic vesicle membrane;GO:00300…	GO:0005515,protein binding;GO:0005488,binding
246	sp|Q15075|EEA1_HUMAN	Early endosome antigen 1 OS=Homo sapiens GN=EEA1 PE=1 SV=2		up	1.25832	0.035429	signaling;establishment of localization;cellular component organization or biogenesis;localization;multicellular organismal process;cellular process	extracellular region part;extracellular region;organelle;macromolecular complex;cell part;cell;organelle part	binding		Endocytosis;Phagosome	GO:0006996,organelle organization;GO:0046907,intracellular transport;GO:0010324,membrane invagination;GO:0048489,synaptic vesicle transport;GO:0051641,cellular localization;GO:0048488,synaptic vesicle endocytosis;GO:0051649,establishment of localization in cell;GO:0016050,vesicle organization;GO:0016044,membrane organization;GO:0016197,endosome transport;GO:0045022,early endosome to late endosome…	GO:0044446,intracellular organelle part;GO:0031982,vesicle;GO:0044422,organelle part;GO:0070062,extracellular vesicular exosome;GO:0044464,cell part;GO:0005769,early endosome;GO:0043231,intracellular membrane-bounded organelle;GO:0005623,cell;GO:0044425,membrane part;GO:0005576,extracellular region;GO:0031901,early endosome membrane;GO:0065010,extracellular membrane-bounded organelle;GO:0031988,m…	GO:0043169,cation binding;GO:0046872,metal ion binding;GO:0042803,protein homodimerization activity;GO:0042802,identical protein binding;GO:0008289,lipid binding;GO:0005515,protein binding;GO:0046914,transition metal ion binding;GO:0005488,binding;GO:0046983,protein dimerization activity;GO:0043167,ion binding;GO:0008270,zinc ion binding;GO:0005516,calmodulin binding;GO:0030742,GTP-dependent prot…	ko04144,Endocytosis;ko04145,Phagosome
250	tr|E5KND5|E5KND5_HUMAN	Elongation factor G, mitochondrial OS=Homo sapiens GN=GFM1 PE=3 SV=1	sp|Q96RP9|EFGM_HUMAN	up	1.36375	0.0398191	cellular component organization or biogenesis;metabolic process;cellular process	organelle;cell part;cell;organelle part;membrane-enclosed lumen	binding;catalytic activity	Translation, ribosomal structure and biogenesis ;		GO:0034960,cellular biopolymer metabolic process;GO:0044267,cellular protein metabolic process;GO:0070125,mitochondrial translational elongation;GO:0006996,organelle organization;GO:0044238,primary metabolic process;GO:0007005,mitochondrion organization;GO:0006414,translational elongation;GO:0044237,cellular metabolic process;GO:0043283,biopolymer metabolic process;GO:0034645,cellular macromolecu…	GO:0043229,intracellular organelle;GO:0044446,intracellular organelle part;GO:0044444,cytoplasmic part;GO:0043233,organelle lumen;GO:0044422,organelle part;GO:0031980,mitochondrial lumen;GO:0044464,cell part;GO:0005759,mitochondrial matrix;GO:0043227,membrane-bounded organelle;GO:0043231,intracellular membrane-bounded organelle;GO:0044424,intracellular part;GO:0005739,mitochondrion;GO:0031974,mem…	GO:0032553,ribonucleotide binding;GO:0017111,nucleoside-triphosphatase activity;GO:0045182,translation regulator activity;GO:0005515,protein binding;GO:0003824,catalytic activity;GO:0003924,GTPase activity;GO:0016817,hydrolase activity, acting on acid anhydrides;GO:0032561,guanyl ribonucleotide binding;GO:0003676,nucleic acid binding;GO:0008135,translation factor activity, nucleic acid binding;GO…
252	tr|V9HWH2|V9HWH2_HUMAN	Epididymis secretory protein Li 29 OS=Homo sapiens GN=HEL-S-29 PE=2 SV=1	sp|P12277|KCRB_HUMAN	down	0.684584	0.000537012	developmental process;metabolic process;biological regulation;multicellular organismal process;cellular process	extracellular region part;extracellular region;organelle;cell part;cell	binding;catalytic activity	Amino acid transport and metabolism ;	Metabolic pathways;Arginine and proline metabolism	GO:0065007,biological regulation;GO:0050801,ion homeostasis;GO:0006576,biogenic amine metabolic process;GO:0006595,polyamine metabolic process;GO:0055081,anion homeostasis;GO:0048731,system development;GO:0044238,primary metabolic process;GO:0019725,cellular homeostasis;GO:0021536,diencephalon development;GO:0016310,phosphorylation;GO:0042592,homeostatic process;GO:0021539,subthalamus development…	GO:0043229,intracellular organelle;GO:0044444,cytoplasmic part;GO:0043209,myelin sheath;GO:0031982,vesicle;GO:0070062,extracellular vesicular exosome;GO:0044464,cell part;GO:0043230,extracellular organelle;GO:0043227,membrane-bounded organelle;GO:0044421,extracellular region part;GO:0005615,extracellular space;GO:0043231,intracellular membrane-bounded organelle;GO:0044424,intracellular part;GO:00…	GO:0032553,ribonucleotide binding;GO:0001883,purine nucleoside binding;GO:0005515,protein binding;GO:0003824,catalytic activity;GO:0019899,enzyme binding;GO:0032559,adenyl ribonucleotide binding;GO:0031625,ubiquitin protein ligase binding;GO:0016301,kinase activity;GO:0032555,purine ribonucleotide binding;GO:0016772,transferase activity, transferring phosphorus-containing groups;GO:0000166,nucleo…	ko01100,Metabolic pathways;ko00330,Arginine and proline metabolism
253	sp|Q8IVT2|MISP_HUMAN	Mitotic interactor and substrate of PLK1 OS=Homo sapiens GN=MISP PE=1 SV=1		up	1.46554	0.0240542	cellular component organization or biogenesis;cellular process	organelle;cell part;cell	binding			GO:0007067,mitosis;GO:0006996,organelle organization;GO:0000087,M phase of mitotic cell cycle;GO:0022402,cell cycle process;GO:0051301,cell division;GO:0009987,cellular process;GO:0048285,organelle fission;GO:0000278,mitotic cell cycle;GO:0000279,M phase;GO:0000280,nuclear division;GO:0022403,cell cycle phase;GO:0016043,cellular component organization;GO:0007049,cell cycle	GO:0043229,intracellular organelle;GO:0005938,cell cortex;GO:0044444,cytoplasmic part;GO:0044464,cell part;GO:0005924,cell-substrate adherens junction;GO:0070161,anchoring junction;GO:0043227,membrane-bounded organelle;GO:0043232,intracellular non-membrane-bounded organelle;GO:0043231,intracellular membrane-bounded organelle;GO:0044424,intracellular part;GO:0005925,focal adhesion;GO:0030055,cell-…	GO:0008092,cytoskeletal protein binding;GO:0005515,protein binding;GO:0005488,binding;GO:0003779,actin binding
254	tr|A0A024QZ30|A0A024QZ30_HUMAN	Succinate dehydrogenase complex, subunit A, flavoprotein (Fp), isoform CRA_b OS=Homo sapiens GN=SDHA PE=4 SV=1	sp|P31040|SDHA_HUMAN	up	1.29539	6.29682e-05	establishment of localization;developmental process;localization;metabolic process;multicellular organismal process;cellular process	organelle;macromolecular complex;cell part;cell;organelle part	binding;catalytic activity	Energy production and conversion ;	Metabolic pathways;Alzheimer's disease;Citrate cycle (TCA cycle);Oxidative phosphorylation;Parkinson's disease;Huntington's disease;Biosynthesis of secondary metabolites	GO:0043648,dicarboxylic acid metabolic process;GO:0048731,system development;GO:0015980,energy derivation by oxidation of organic compounds;GO:0006732,coenzyme metabolic process;GO:0022904,respiratory electron transport chain;GO:0019752,carboxylic acid metabolic process;GO:0006084,acetyl-CoA metabolic process;GO:0055114,oxidation reduction;GO:0009987,cellular process;GO:0007399,nervous system dev…	GO:0043229,intracellular organelle;GO:0044446,intracellular organelle part;GO:0019866,organelle inner membrane;GO:0044444,cytoplasmic part;GO:0031967,organelle envelope;GO:0043209,myelin sheath;GO:0044422,organelle part;GO:0070469,respiratory chain;GO:0044464,cell part;GO:0031090,organelle membrane;GO:0043227,membrane-bounded organelle;GO:0043231,intracellular membrane-bounded organelle;GO:004323…	GO:0001883,purine nucleoside binding;GO:0000166,nucleotide binding;GO:0005515,protein binding;GO:0003824,catalytic activity;GO:0016627,oxidoreductase activity, acting on the CH-CH group of donors;GO:0050660,FAD binding;GO:0005488,binding;GO:0001882,nucleoside binding;GO:0017076,purine nucleotide binding;GO:0030554,adenyl nucleotide binding;GO:0048037,cofactor binding;GO:0016491,oxidoreductase act…	ko05010,Alzheimer's disease;ko00190,Oxidative phosphorylation;ko00020,Citrate cycle (TCA cycle);ko01110,Biosynthesis of secondary metabolites;ko05012,Parkinson's disease;ko05016,Huntington's disease;ko01100,Metabolic pathways
256	sp|P07954|FUMH_HUMAN	Fumarate hydratase, mitochondrial OS=Homo sapiens GN=FH PE=1 SV=3		up	1.32276	0.000688605	cellular component organization or biogenesis;metabolic process;biological regulation;multicellular organismal process;cellular process	extracellular region part;organelle;cell part;membrane-enclosed lumen;extracellular region;cell;macromolecular complex;organelle part	binding;catalytic activity	Energy production and conversion ;	Metabolic pathways;Reductive carboxylate cycle (CO2 fixation);Microbial metabolism in diverse environments;Citrate cycle (TCA cycle);Pathways in cancer;Biosynthesis of secondary metabolites;Renal cell carcinoma	GO:0065007,biological regulation;GO:0043648,dicarboxylic acid metabolic process;GO:0070271,protein complex biogenesis;GO:0015980,energy derivation by oxidation of organic compounds;GO:0006732,coenzyme metabolic process;GO:0042592,homeostatic process;GO:0043933,macromolecular complex subunit organization;GO:0006108,malate metabolic process;GO:0048873,homeostasis of number of cells within a tissue;…	GO:0043229,intracellular organelle;GO:0044446,intracellular organelle part;GO:0044444,cytoplasmic part;GO:0031982,vesicle;GO:0043233,organelle lumen;GO:0044422,organelle part;GO:0070062,extracellular vesicular exosome;GO:0031980,mitochondrial lumen;GO:0044464,cell part;GO:0043230,extracellular organelle;GO:0005759,mitochondrial matrix;GO:0043227,membrane-bounded organelle;GO:0044421,extracellular…	GO:0016829,lyase activity;GO:0005515,protein binding;GO:0003824,catalytic activity;GO:0016835,carbon-oxygen lyase activity;GO:0016836,hydro-lyase activity;GO:0005488,binding	ko01120,Microbial metabolism in diverse environments;ko05200,Pathways in cancer;ko00020,Citrate cycle (TCA cycle);ko01110,Biosynthesis of secondary metabolites;ko00720,Reductive carboxylate cycle (CO2 fixation);ko05211,Renal cell carcinoma;ko01100,Metabolic pathways
259	tr|E9PEZ3|E9PEZ3_HUMAN	Protein diaphanous homolog 1 OS=Homo sapiens GN=DIAPH1 PE=1 SV=1		down	0.669664	0.000407509	regulation of biological process;establishment of localization;cellular component organization or biogenesis;positive regulation of biological process;developmental process;multicellular organismal process;cellular process;response to stimulus;signaling;negative regulation of biological process;localization;locomotion;biological regulation	organelle;cell part;cell;organelle part	binding		Shigellosis;Regulation of actin cytoskeleton;Focal adhesion	GO:0065007,biological regulation;GO:0050793,regulation of developmental process;GO:0022604,regulation of cell morphogenesis;GO:0031175,neuron projection development;GO:0048731,system development;GO:0051279,regulation of release of sequestered calcium ion into cytosol;GO:0051924,regulation of calcium ion transport;GO:0007154,cell communication;GO:0008360,regulation of cell shape;GO:0007264,small G…	GO:0043229,intracellular organelle;GO:0044446,intracellular organelle part;GO:0044444,cytoplasmic part;GO:0031256,leading edge membrane;GO:0001726,ruffle;GO:0042995,cell projection;GO:0044422,organelle part;GO:0043005,neuron projection;GO:0044464,cell part;GO:0044463,cell projection part;GO:0005815,microtubule organizing center;GO:0043232,intracellular non-membrane-bounded organelle;GO:0044424,in…	GO:0042802,identical protein binding;GO:0017016,Ras GTPase binding;GO:0005515,protein binding;GO:0005488,binding;GO:0017048,Rho GTPase binding;GO:0008092,cytoskeletal protein binding;GO:0005522,profilin binding;GO:0031267,small GTPase binding;GO:0019899,enzyme binding;GO:0005102,receptor binding;GO:0051020,GTPase binding;GO:0003779,actin binding	ko04810,Regulation of actin cytoskeleton;ko04510,Focal adhesion;ko05131,Shigellosis
260	tr|A8K8U1|A8K8U1_HUMAN	cDNA FLJ77762, highly similar to Homo sapiens cullin-associated and neddylation-dissociated 1 (CAND1), mRNA OS=Homo sapiens PE=2 SV=1	sp|Q86VP6|CAND1_HUMAN	down	0.641854	0.00159421	regulation of biological process;cellular component organization or biogenesis;positive regulation of biological process;developmental process;metabolic process;biological regulation;cellular process	extracellular region part;organelle;cell part;membrane-enclosed lumen;extracellular region;cell;macromolecular complex;organelle part	binding			GO:0065007,biological regulation;GO:0034960,cellular biopolymer metabolic process;GO:0010628,positive regulation of gene expression;GO:0045893,positive regulation of transcription, DNA-dependent;GO:0031326,regulation of cellular biosynthetic process;GO:0009891,positive regulation of biosynthetic process;GO:0043283,biopolymer metabolic process;GO:0043086,negative regulation of catalytic activity;G…	GO:0043229,intracellular organelle;GO:0044446,intracellular organelle part;GO:0044444,cytoplasmic part;GO:0031981,nuclear lumen;GO:0031982,vesicle;GO:0043233,organelle lumen;GO:0044422,organelle part;GO:0070062,extracellular vesicular exosome;GO:0044464,cell part;GO:0043230,extracellular organelle;GO:0005654,nucleoplasm;GO:0005794,Golgi apparatus;GO:0043227,membrane-bounded organelle;GO:0044421,e…	GO:0005515,protein binding;GO:0005488,binding
262	sp|P14866|HNRPL_HUMAN	Heterogeneous nuclear ribonucleoprotein L OS=Homo sapiens GN=HNRNPL PE=1 SV=2		up	1.45706	0.029298	response to stimulus;regulation of biological process;positive regulation of biological process;negative regulation of biological process;metabolic process;biological regulation;cellular process	virion part;extracellular region part;organelle;cell part;virion;membrane-enclosed lumen;extracellular region;cell;macromolecular complex;organelle part	binding			GO:0065007,biological regulation;GO:0033554,cellular response to stress;GO:0031668,cellular response to extracellular stimulus;GO:0031667,response to nutrient levels;GO:0060255,regulation of macromolecule metabolic process;GO:0051253,negative regulation of RNA metabolic process;GO:0009605,response to external stimulus;GO:0006950,response to stress;GO:0050684,regulation of mRNA processing;GO:00425…	GO:0044446,intracellular organelle part;GO:0030529,ribonucleoprotein complex;GO:0031981,nuclear lumen;GO:0031982,vesicle;GO:0043233,organelle lumen;GO:0044422,organelle part;GO:0070062,extracellular vesicular exosome;GO:0044464,cell part;GO:0005654,nucleoplasm;GO:0019028,viral capsid;GO:0043231,intracellular membrane-bounded organelle;GO:0019012,virion;GO:0031974,membrane-enclosed lumen;GO:000562…	GO:0003729,mRNA binding;GO:0003676,nucleic acid binding;GO:0003730,mRNA 3'-UTR binding;GO:0000166,nucleotide binding;GO:0005515,protein binding;GO:0003723,RNA binding;GO:0005488,binding
264	tr|E5KRK5|E5KRK5_HUMAN	Mitochondrial NADH-ubiquinone oxidoreductase 75 kDa subunit OS=Homo sapiens GN=NDUFS1 PE=4 SV=1	sp|P28331|NDUS1_HUMAN	down	0.712686	0.0225436	cellular component organization or biogenesis;metabolic process;biological regulation;death;cellular process	organelle;macromolecular complex;cell part;cell;organelle part;membrane-enclosed lumen	electron carrier activity;binding;catalytic activity	Energy production and conversion ;General function prediction only ;	Metabolic pathways;Alzheimer's disease;Oxidative phosphorylation;Parkinson's disease;Huntington's disease	GO:0065007,biological regulation;GO:0032981,mitochondrial respiratory chain complex I assembly;GO:0050801,ion homeostasis;GO:0070271,protein complex biogenesis;GO:0043623,cellular protein complex assembly;GO:0034621,cellular macromolecular complex subunit organization;GO:0007005,mitochondrion organization;GO:0019725,cellular homeostasis;GO:0015980,energy derivation by oxidation of organic compoun…	GO:0044446,intracellular organelle part;GO:0031967,organelle envelope;GO:0043209,myelin sheath;GO:0005758,mitochondrial intermembrane space;GO:0043233,organelle lumen;GO:0044422,organelle part;GO:0031980,mitochondrial lumen;GO:0044464,cell part;GO:0043231,intracellular membrane-bounded organelle;GO:0005739,mitochondrion;GO:0031974,membrane-enclosed lumen;GO:0005623,cell;GO:0044429,mitochondrial p…	GO:0043169,cation binding;GO:0046872,metal ion binding;GO:0016655,oxidoreductase activity, acting on NADH or NADPH, quinone or similar compound as acceptor;GO:0016651,oxidoreductase activity, acting on NADH or NADPH;GO:0009055,electron carrier activity;GO:0051540,metal cluster binding;GO:0005515,protein binding;GO:0003824,catalytic activity;GO:0005488,binding;GO:0043167,ion binding;GO:0016491,oxi…	ko05010,Alzheimer's disease;ko00190,Oxidative phosphorylation;ko05012,Parkinson's disease;ko05016,Huntington's disease;ko01100,Metabolic pathways
265	sp|P23396|RS3_HUMAN	40S ribosomal protein S3 OS=Homo sapiens GN=RPS3 PE=1 SV=2		up	1.21641	0.01209	reproductive process;reproduction;regulation of biological process;establishment of localization;cellular component organization or biogenesis;positive regulation of biological process;cellular process;response to stimulus;signaling;viral reproduction;negative regulation of biological process;localization;biological regulation;metabolic process	extracellular region part;organelle;cell part;membrane-enclosed lumen;extracellular region;cell;macromolecular complex;organelle part	structural molecule activity;binding;catalytic activity	Translation, ribosomal structure and biogenesis ;	Ribosome	GO:0051338,regulation of transferase activity;GO:0034960,cellular biopolymer metabolic process;GO:0022415,viral reproductive process;GO:0010558,negative regulation of macromolecule biosynthetic process;GO:0042221,response to chemical stimulus;GO:0017148,negative regulation of translation;GO:0042769,DNA damage response, detection of DNA damage;GO:0031326,regulation of cellular biosynthetic process…	GO:0044446,intracellular organelle part;GO:0030529,ribonucleoprotein complex;GO:0031967,organelle envelope;GO:0031982,vesicle;GO:0044464,cell part;GO:0043232,intracellular non-membrane-bounded organelle;GO:0043231,intracellular membrane-bounded organelle;GO:0005739,mitochondrion;GO:0030055,cell-substrate junction;GO:0044429,mitochondrial part;GO:0005912,adherens junction;GO:0012505,endomembrane s…	GO:0019901,protein kinase binding;GO:0005515,protein binding;GO:0051018,protein kinase A binding;GO:0051059,NF-kappaB binding;GO:0015631,tubulin binding;GO:0051536,iron-sulfur cluster binding;GO:0003677,DNA binding;GO:0003729,mRNA binding;GO:0031072,heat shock protein binding;GO:0003676,nucleic acid binding;GO:0008017,microtubule binding;GO:0051540,metal cluster binding;GO:0003723,RNA binding;GO:…	ko03010,Ribosome
268	sp|Q14151|SAFB2_HUMAN	Scaffold attachment factor B2 OS=Homo sapiens GN=SAFB2 PE=1 SV=1		up	1.44807	0.027448		extracellular region part;extracellular region;organelle;cell part;cell;organelle part;membrane-enclosed lumen	binding				GO:0043229,intracellular organelle;GO:0044446,intracellular organelle part;GO:0031981,nuclear lumen;GO:0031982,vesicle;GO:0043233,organelle lumen;GO:0044422,organelle part;GO:0070062,extracellular vesicular exosome;GO:0044464,cell part;GO:0043230,extracellular organelle;GO:0005654,nucleoplasm;GO:0043227,membrane-bounded organelle;GO:0044421,extracellular region part;GO:0043231,intracellular membr…	GO:0042802,identical protein binding;GO:0005515,protein binding;GO:0005488,binding
270	tr|B4DZJ7|B4DZJ7_HUMAN	Transcription elongation factor SPT5 OS=Homo sapiens PE=2 SV=1		up	1.31938	0.0396104	reproductive process;reproduction;regulation of biological process;cellular component organization or biogenesis;positive regulation of biological process;cellular process;response to stimulus;viral reproduction;negative regulation of biological process;biological regulation;metabolic process	organelle;macromolecular complex;cell part;cell;organelle part;membrane-enclosed lumen	binding	Transcription ;		GO:0009894,regulation of catabolic process;GO:0065007,biological regulation;GO:0034960,cellular biopolymer metabolic process;GO:0010628,positive regulation of gene expression;GO:0032107,regulation of response to nutrient levels;GO:0045893,positive regulation of transcription, DNA-dependent;GO:0010558,negative regulation of macromolecule biosynthetic process;GO:0042221,response to chemical stimulu…	GO:0043229,intracellular organelle;GO:0044446,intracellular organelle part;GO:0008023,transcription elongation factor complex;GO:0031981,nuclear lumen;GO:0043233,organelle lumen;GO:0044422,organelle part;GO:0044464,cell part;GO:0005654,nucleoplasm;GO:0043227,membrane-bounded organelle;GO:0043231,intracellular membrane-bounded organelle;GO:0043234,protein complex;GO:0044424,intracellular part;GO:0…	GO:0008135,translation factor activity, nucleic acid binding;GO:0003676,nucleic acid binding;GO:0045182,translation regulator activity;GO:0005515,protein binding;GO:0003746,translation elongation factor activity;GO:0046982,protein heterodimerization activity;GO:0005488,binding;GO:0046983,protein dimerization activity;GO:0019899,enzyme binding;GO:0003682,chromatin binding
271	sp|P55060|XPO2_HUMAN	Exportin-2 OS=Homo sapiens GN=CSE1L PE=1 SV=3		down	0.484605	0.00123954	cell proliferation;establishment of localization;localization;death;cellular process	extracellular region part;extracellular region;organelle;cell part;cell;organelle part;membrane-enclosed lumen	binding	Cell cycle control, cell division, chromosome partitioning ;Posttranslational modification, protein turnover, chaperones ;		GO:0051168,nuclear export;GO:0008283,cell proliferation;GO:0008219,cell death;GO:0034613,cellular protein localization;GO:0033036,macromolecule localization;GO:0046907,intracellular transport;GO:0045184,establishment of protein localization;GO:0008104,protein localization;GO:0051641,cellular localization;GO:0006913,nucleocytoplasmic transport;GO:0012501,programmed cell death;GO:0006606,protein im…	GO:0044446,intracellular organelle part;GO:0031967,organelle envelope;GO:0031981,nuclear lumen;GO:0031982,vesicle;GO:0043233,organelle lumen;GO:0044422,organelle part;GO:0070062,extracellular vesicular exosome;GO:0044464,cell part;GO:0005654,nucleoplasm;GO:0043231,intracellular membrane-bounded organelle;GO:0031974,membrane-enclosed lumen;GO:0005623,cell;GO:0005634,nucleus;GO:0012505,endomembrane…	GO:0031267,small GTPase binding;GO:0019899,enzyme binding;GO:0017016,Ras GTPase binding;GO:0005515,protein binding;GO:0008536,Ran GTPase binding;GO:0051020,GTPase binding;GO:0005488,binding
272	sp|O14980|XPO1_HUMAN	Exportin-1 OS=Homo sapiens GN=XPO1 PE=1 SV=1		down	0.768417	0.00917535	regulation of biological process;establishment of localization;cellular component organization or biogenesis;cellular process;response to stimulus;signaling;negative regulation of biological process;localization;biological regulation;metabolic process	organelle;macromolecular complex;cell part;cell;organelle part;membrane-enclosed lumen	transporter activity;binding	Nuclear structure ; Intracellular trafficking, secretion, and vesicular transport ;	RNA transport	GO:0009894,regulation of catabolic process;GO:0065007,biological regulation;GO:0034960,cellular biopolymer metabolic process;GO:0000054,ribosome export from nucleus;GO:0010558,negative regulation of macromolecule biosynthetic process;GO:0060341,regulation of cellular localization;GO:0042221,response to chemical stimulus;GO:0031326,regulation of cellular biosynthetic process;GO:0000278,mitotic cel…	GO:0044446,intracellular organelle part;GO:0030529,ribonucleoprotein complex;GO:0031965,nuclear membrane;GO:0031967,organelle envelope;GO:0031981,nuclear lumen;GO:0043233,organelle lumen;GO:0044422,organelle part;GO:0044464,cell part;GO:0005654,nucleoplasm;GO:0043232,intracellular non-membrane-bounded organelle;GO:0043231,intracellular membrane-bounded organelle;GO:0031974,membrane-enclosed lumen…	GO:0003676,nucleic acid binding;GO:0017016,Ras GTPase binding;GO:0005515,protein binding;GO:0003723,RNA binding;GO:0019904,protein domain specific binding;GO:0005488,binding;GO:0008565,protein transporter activity;GO:0031267,small GTPase binding;GO:0005487,nucleocytoplasmic transporter activity;GO:0019899,enzyme binding;GO:0022892,substrate-specific transporter activity;GO:0008536,Ran GTPase bind…	ko03013,RNA transport
275	tr|A0A024R040|A0A024R040_HUMAN	Succinyl-CoA:3-ketoacid-coenzyme A transferase OS=Homo sapiens GN=OXCT1 PE=3 SV=1	sp|P55809|SCOT1_HUMAN	up	1.42975	0.0166807	regulation of biological process;establishment of localization;positive regulation of biological process;developmental process;multicellular organismal process;cellular process;response to stimulus;signaling;localization;biological regulation;metabolic process	organelle;cell part;cell;organelle part;membrane-enclosed lumen	binding;catalytic activity	Lipid transport and metabolism ;	Valine, leucine and isoleucine degradation;Synthesis and degradation of ketone bodies;Butanoate metabolism	GO:0031667,response to nutrient levels;GO:0046950,cellular ketone body metabolic process;GO:0009605,response to external stimulus;GO:0006950,response to stress;GO:0007507,heart development;GO:0014823,response to activity;GO:0042221,response to chemical stimulus;GO:0048731,system development;GO:0042594,response to starvation;GO:0009719,response to endogenous stimulus;GO:0044238,primary metabolic p…	GO:0043229,intracellular organelle;GO:0044446,intracellular organelle part;GO:0044444,cytoplasmic part;GO:0043233,organelle lumen;GO:0044422,organelle part;GO:0031980,mitochondrial lumen;GO:0044464,cell part;GO:0005759,mitochondrial matrix;GO:0043227,membrane-bounded organelle;GO:0043231,intracellular membrane-bounded organelle;GO:0044424,intracellular part;GO:0005739,mitochondrion;GO:0031974,mem…	GO:0042803,protein homodimerization activity;GO:0016740,transferase activity;GO:0042802,identical protein binding;GO:0005515,protein binding;GO:0003824,catalytic activity;GO:0005488,binding;GO:0046983,protein dimerization activity	ko00280,Valine, leucine and isoleucine degradation;ko00650,Butanoate metabolism;ko00072,Synthesis and degradation of ketone bodies
278	sp|Q8NBS9|TXND5_HUMAN	Thioredoxin domain-containing protein 5 OS=Homo sapiens GN=TXNDC5 PE=1 SV=2		up	1.26005	0.00869562	response to stimulus;regulation of biological process;establishment of localization;cellular component organization or biogenesis;negative regulation of biological process;localization;metabolic process;biological regulation;death;cellular process	extracellular region part;extracellular region;organelle;cell part;cell;organelle part;membrane-enclosed lumen	binding;catalytic activity	Posttranslational modification, protein turnover, chaperones ; Energy production and conversion ;	Protein processing in endoplasmic reticulum	GO:0065007,biological regulation;GO:0033554,cellular response to stress;GO:0043067,regulation of programmed cell death;GO:0010941,regulation of cell death;GO:0034960,cellular biopolymer metabolic process;GO:0050793,regulation of developmental process;GO:0006950,response to stress;GO:0046907,intracellular transport;GO:0044238,primary metabolic process;GO:0019725,cellular homeostasis;GO:0016044,mem…	GO:0043229,intracellular organelle;GO:0044446,intracellular organelle part;GO:0005783,endoplasmic reticulum;GO:0044444,cytoplasmic part;GO:0031982,vesicle;GO:0005764,lysosome;GO:0043233,organelle lumen;GO:0044422,organelle part;GO:0070062,extracellular vesicular exosome;GO:0005788,endoplasmic reticulum lumen;GO:0044464,cell part;GO:0043230,extracellular organelle;GO:0043227,membrane-bounded organ…	GO:0016862,intramolecular oxidoreductase activity, interconverting keto- and enol-groups;GO:0016853,isomerase activity;GO:0005515,protein binding;GO:0003824,catalytic activity;GO:0016860,intramolecular oxidoreductase activity;GO:0003756,protein disulfide isomerase activity;GO:0005488,binding;GO:0016864,intramolecular oxidoreductase activity, transposing S-S bonds	ko04141,Protein processing in endoplasmic reticulum
280	tr|B2RBR9|B2RBR9_HUMAN	cDNA, FLJ95650, highly similar to Homo sapiens karyopherin (importin) beta 1 (KPNB1), mRNA OS=Homo sapiens PE=2 SV=1	sp|Q14974|IMB1_HUMAN	down	0.760486	0.00608488	reproductive process;reproduction;regulation of biological process;multi-organism process;establishment of localization;cellular component organization or biogenesis;cellular process;response to stimulus;signaling;viral reproduction;localization;biological regulation;metabolic process;death	extracellular region part;organelle;cell part;membrane-enclosed lumen;extracellular region;cell;macromolecular complex;organelle part	transporter activity;binding	Intracellular trafficking, secretion, and vesicular transport ;	RNA transport	GO:0065007,biological regulation;GO:0007051,spindle organization;GO:0034960,cellular biopolymer metabolic process;GO:0022415,viral reproductive process;GO:0006309,DNA fragmentation involved in apoptosis;GO:0000278,mitotic cell cycle;GO:0019221,cytokine-mediated signaling pathway;GO:0006308,DNA catabolic process;GO:0000279,M phase;GO:0007154,cell communication;GO:0043283,biopolymer metabolic proce…	GO:0044446,intracellular organelle part;GO:0031965,nuclear membrane;GO:0031967,organelle envelope;GO:0031981,nuclear lumen;GO:0031982,vesicle;GO:0043233,organelle lumen;GO:0044422,organelle part;GO:0070062,extracellular vesicular exosome;GO:0044464,cell part;GO:0005654,nucleoplasm;GO:0043231,intracellular membrane-bounded organelle;GO:0031974,membrane-enclosed lumen;GO:0005623,cell;GO:0005634,nuc…	GO:0043169,cation binding;GO:0032403,protein complex binding;GO:0017016,Ras GTPase binding;GO:0005515,protein binding;GO:0019904,protein domain specific binding;GO:0046914,transition metal ion binding;GO:0043167,ion binding;GO:0019899,enzyme binding;GO:0051020,GTPase binding;GO:0051879,Hsp90 protein binding;GO:0031072,heat shock protein binding;GO:0046872,metal ion binding;GO:0008139,nuclear loca…	ko03013,RNA transport
281	tr|Q53G41|Q53G41_HUMAN	Tripartite motif protein TRIM29 isoform alpha variant (Fragment) OS=Homo sapiens PE=2 SV=1	tr|A0A024R3J1|A0A024R3J1_HUMAN;sp|Q14134|TRI29_HUMAN	up	1.27367	0.0018096	regulation of biological process;negative regulation of biological process;metabolic process;biological regulation;cellular process	organelle;cell part;cell;organelle part;membrane-enclosed lumen	binding;nucleic acid binding transcription factor activity			GO:0065007,biological regulation;GO:0060255,regulation of macromolecule metabolic process;GO:0051253,negative regulation of RNA metabolic process;GO:0006357,regulation of transcription from RNA polymerase II promoter;GO:0048523,negative regulation of cellular process;GO:0010558,negative regulation of macromolecule biosynthetic process;GO:0019222,regulation of metabolic process;GO:0031326,regulati…	GO:0043229,intracellular organelle;GO:0044446,intracellular organelle part;GO:0031981,nuclear lumen;GO:0043233,organelle lumen;GO:0044422,organelle part;GO:0044464,cell part;GO:0005654,nucleoplasm;GO:0045111,intermediate filament cytoskeleton;GO:0043227,membrane-bounded organelle;GO:0043232,intracellular non-membrane-bounded organelle;GO:0043231,intracellular membrane-bounded organelle;GO:0044424…	GO:0043169,cation binding;GO:0003700,transcription factor activity;GO:0046872,metal ion binding;GO:0003676,nucleic acid binding;GO:0005515,protein binding;GO:0030528,transcription regulator activity;GO:0046914,transition metal ion binding;GO:0005488,binding;GO:0043167,ion binding;GO:0008270,zinc ion binding;GO:0002039,p53 binding;GO:0003677,DNA binding
284	tr|B3GQE6|B3GQE6_HUMAN	DEAD box polypeptide 27 OS=Homo sapiens GN=DDX27 PE=2 SV=1		up	1.34023	0.00172468	cellular component organization or biogenesis;metabolic process;cellular process	organelle;cell part;cell;organelle part;membrane-enclosed lumen	binding;catalytic activity	Replication, recombination and repair ; Transcription ; Translation, ribosomal structure and biogenesis ;		GO:0042254,ribosome biogenesis;GO:0034960,cellular biopolymer metabolic process;GO:0006396,RNA processing;GO:0044238,primary metabolic process;GO:0044237,cellular metabolic process;GO:0043283,biopolymer metabolic process;GO:0006807,nitrogen compound metabolic process;GO:0008152,metabolic process;GO:0043170,macromolecule metabolic process;GO:0034660,ncRNA metabolic process;GO:0044260,cellular macr…	GO:0043229,intracellular organelle;GO:0044446,intracellular organelle part;GO:0005730,nucleolus;GO:0031981,nuclear lumen;GO:0043233,organelle lumen;GO:0044422,organelle part;GO:0044464,cell part;GO:0043227,membrane-bounded organelle;GO:0043232,intracellular non-membrane-bounded organelle;GO:0043231,intracellular membrane-bounded organelle;GO:0044424,intracellular part;GO:0031974,membrane-enclosed…	GO:0032553,ribonucleotide binding;GO:0001883,purine nucleoside binding;GO:0017111,nucleoside-triphosphatase activity;GO:0004004,ATP-dependent RNA helicase activity;GO:0005515,protein binding;GO:0003824,catalytic activity;GO:0003724,RNA helicase activity;GO:0032559,adenyl ribonucleotide binding;GO:0016817,hydrolase activity, acting on acid anhydrides;GO:0032555,purine ribonucleotide binding;GO:000…
289	tr|A0A024R814|A0A024R814_HUMAN	Ribosomal protein L7, isoform CRA_a OS=Homo sapiens GN=RPL7 PE=3 SV=1	sp|P18124|RL7_HUMAN	down	0.531856	0.000305058	reproductive process;reproduction;establishment of localization;cellular component organization or biogenesis;viral reproduction;localization;metabolic process;cellular process	extracellular region part;organelle;cell part;membrane-enclosed lumen;extracellular region;cell;macromolecular complex;organelle part	structural molecule activity;binding	Translation, ribosomal structure and biogenesis ;	Ribosome	GO:0034960,cellular biopolymer metabolic process;GO:0006612,protein targeting to membrane;GO:0022415,viral reproductive process;GO:0006414,translational elongation;GO:0009069,serine family amino acid metabolic process;GO:0043283,biopolymer metabolic process;GO:0043284,biopolymer biosynthetic process;GO:0043170,macromolecule metabolic process;GO:0022411,cellular component disassembly;GO:0015031,pr…	GO:0044446,intracellular organelle part;GO:0030529,ribonucleoprotein complex;GO:0031981,nuclear lumen;GO:0031982,vesicle;GO:0043233,organelle lumen;GO:0044422,organelle part;GO:0070062,extracellular vesicular exosome;GO:0044464,cell part;GO:0043232,intracellular non-membrane-bounded organelle;GO:0043231,intracellular membrane-bounded organelle;GO:0033279,ribosomal subunit;GO:0030055,cell-substrat…	GO:0003729,mRNA binding;GO:0042803,protein homodimerization activity;GO:0003676,nucleic acid binding;GO:0042802,identical protein binding;GO:0005515,protein binding;GO:0003723,RNA binding;GO:0005488,binding;GO:0046983,protein dimerization activity;GO:0005198,structural molecule activity;GO:0003735,structural constituent of ribosome;GO:0003677,DNA binding	ko03010,Ribosome
290	sp|P46087|NOP2_HUMAN	Probable 28S rRNA (cytosine(4447)-C(5))-methyltransferase OS=Homo sapiens GN=NOP2 PE=1 SV=2		up	1.45493	0.018163	cell proliferation;regulation of biological process;cellular component organization or biogenesis;positive regulation of biological process;metabolic process;biological regulation;cellular process	organelle;cell part;cell;organelle part;membrane-enclosed lumen	binding;catalytic activity	Translation, ribosomal structure and biogenesis ;	Histidine metabolism;Microbial metabolism in diverse environments;Polycyclic aromatic hydrocarbon degradation;Selenoamino acid metabolism;Tyrosine metabolism	GO:0065007,biological regulation;GO:0042254,ribosome biogenesis;GO:0032259,methylation;GO:0034960,cellular biopolymer metabolic process;GO:0006396,RNA processing;GO:0006730,one-carbon metabolic process;GO:0044238,primary metabolic process;GO:0044237,cellular metabolic process;GO:0043283,biopolymer metabolic process;GO:0042127,regulation of cell proliferation;GO:0006807,nitrogen compound metabolic…	GO:0043229,intracellular organelle;GO:0044446,intracellular organelle part;GO:0005730,nucleolus;GO:0031981,nuclear lumen;GO:0043233,organelle lumen;GO:0044422,organelle part;GO:0044464,cell part;GO:0043227,membrane-bounded organelle;GO:0043232,intracellular non-membrane-bounded organelle;GO:0043231,intracellular membrane-bounded organelle;GO:0044424,intracellular part;GO:0031974,membrane-enclosed…	GO:0016741,transferase activity, transferring one-carbon groups;GO:0016740,transferase activity;GO:0008168,methyltransferase activity;GO:0005515,protein binding;GO:0003824,catalytic activity;GO:0005488,binding	ko00450,Selenoamino acid metabolism;ko00350,Tyrosine metabolism;ko00340,Histidine metabolism;ko01120,Microbial metabolism in diverse environments;ko00624,Polycyclic aromatic hydrocarbon degradation
292	tr|B4DSH1|B4DSH1_HUMAN	cDNA FLJ51295, highly similar to Cell division cycle 5-like protein OS=Homo sapiens PE=2 SV=1	tr|B3KY60|B3KY60_HUMAN;sp|Q99459|CDC5L_HUMAN	up	1.27545	0.00240498	response to stimulus;regulation of biological process;signaling;negative regulation of biological process;metabolic process;biological regulation;cellular process	organelle;macromolecular complex;cell part;cell;organelle part;membrane-enclosed lumen	binding	Transcription ; RNA processing and modification ; Cell cycle control, cell division, chromosome partitioning ;	Spliceosome	GO:0065007,biological regulation;GO:0033554,cellular response to stress;GO:0060255,regulation of macromolecule metabolic process;GO:0034960,cellular biopolymer metabolic process;GO:0006950,response to stress;GO:0006396,RNA processing;GO:0006974,response to DNA damage stimulus;GO:0044238,primary metabolic process;GO:0031326,regulation of cellular biosynthetic process;GO:0000278,mitotic cell cycle;…	GO:0005681,spliceosomal complex;GO:0044446,intracellular organelle part;GO:0030529,ribonucleoprotein complex;GO:0031981,nuclear lumen;GO:0016607,nuclear speck;GO:0043233,organelle lumen;GO:0044422,organelle part;GO:0044464,cell part;GO:0032993,protein-DNA complex;GO:0005654,nucleoplasm;GO:0000228,nuclear chromosome;GO:0043232,intracellular non-membrane-bounded organelle;GO:0043231,intracellular m…	GO:0019901,protein kinase binding;GO:0003676,nucleic acid binding;GO:0019902,phosphatase binding;GO:0005515,protein binding;GO:0019904,protein domain specific binding;GO:0005488,binding;GO:0019899,enzyme binding;GO:0019900,kinase binding;GO:0019903,protein phosphatase binding;GO:0003677,DNA binding	ko03040,Spliceosome
294	tr|Q9MYC0|Q9MYC0_HUMAN	Leucocyte antigen B OS=Homo sapiens GN=HLA-B PE=3 SV=1		up	1.41989	0.0270388	immune system process;regulation of biological process;multi-organism process;positive regulation of biological process;developmental process;multicellular organismal process;cellular process;cell killing;response to stimulus;signaling;viral reproduction;negative regulation of biological process;biological regulation;death	extracellular region part;extracellular region;organelle;macromolecular complex;cell part;cell;organelle part	binding		Cell adhesion molecules (CAMs);Phagosome;Viral myocarditis;Endocytosis;Antigen processing and presentation;Graft-versus-host disease;Allograft rejection;Autoimmune thyroid disease;Type I diabetes mellitus	GO:0065007,biological regulation;GO:0019882,antigen processing and presentation;GO:0002698,negative regulation of immune effector process;GO:0009617,response to bacterium;GO:0009605,response to external stimulus;GO:0031347,regulation of defense response;GO:0048584,positive regulation of response to stimulus;GO:0009607,response to biotic stimulus;GO:0019221,cytokine-mediated signaling pathway;GO:0…	GO:0044446,intracellular organelle part;GO:0044431,Golgi apparatus part;GO:0030134,ER to Golgi transport vesicle;GO:0000139,Golgi membrane;GO:0031982,vesicle;GO:0044422,organelle part;GO:0070062,extracellular vesicular exosome;GO:0044464,cell part;GO:0005794,Golgi apparatus;GO:0005769,early endosome;GO:0042612,MHC class I protein complex;GO:0043231,intracellular membrane-bounded organelle;GO:0005…	GO:0042277,peptide binding;GO:0051087,chaperone binding;GO:0005515,protein binding;GO:0005102,receptor binding;GO:0005488,binding	ko04514,Cell adhesion molecules (CAMs);ko04144,Endocytosis;ko05320,Autoimmune thyroid disease;ko05330,Allograft rejection;ko05416,Viral myocarditis;ko04612,Antigen processing and presentation;ko05332,Graft-versus-host disease;ko04940,Type I diabetes mellitus;ko04145,Phagosome
299	tr|Q53GR7|Q53GR7_HUMAN	Solute carrier family 25, member 13 (Citrin) variant (Fragment) OS=Homo sapiens PE=2 SV=1	sp|Q9UJS0|CMC2_HUMAN	down	0.553278	0.00771329	response to stimulus;establishment of localization;localization;metabolic process;cellular process	organelle;cell part;cell;organelle part	structural molecule activity;transporter activity;binding		Olfactory transduction	GO:0034960,cellular biopolymer metabolic process;GO:0019318,hexose metabolic process;GO:0042221,response to chemical stimulus;GO:0046483,heterocycle metabolic process;GO:0009150,purine ribonucleotide metabolic process;GO:0009145,purine nucleoside triphosphate biosynthetic process;GO:0009206,purine ribonucleoside triphosphate biosynthetic process;GO:0034654,nucleobase, nucleoside, nucleotide and n…	GO:0043229,intracellular organelle;GO:0044446,intracellular organelle part;GO:0019866,organelle inner membrane;GO:0044444,cytoplasmic part;GO:0031967,organelle envelope;GO:0044422,organelle part;GO:0044464,cell part;GO:0016021,integral to membrane;GO:0031090,organelle membrane;GO:0043227,membrane-bounded organelle;GO:0043231,intracellular membrane-bounded organelle;GO:0044424,intracellular part;G…	GO:0043169,cation binding;GO:0043167,ion binding;GO:0005342,organic acid transmembrane transporter activity;GO:0022857,transmembrane transporter activity;GO:0022804,active transmembrane transporter activity;GO:0015179,L-amino acid transmembrane transporter activity;GO:0046872,metal ion binding;GO:0005275,amine transmembrane transporter activity;GO:0015171,amino acid transmembrane transporter acti…	ko04740,Olfactory transduction
300	sp|O94906|PRP6_HUMAN	Pre-mRNA-processing factor 6 OS=Homo sapiens GN=PRPF6 PE=1 SV=1		up	1.50342	0.03101	regulation of biological process;cellular component organization or biogenesis;positive regulation of biological process;localization;metabolic process;biological regulation;cellular process	organelle;macromolecular complex;cell part;cell;organelle part;membrane-enclosed lumen	protein binding transcription factor activity;binding	General function prediction only ;	Spliceosome	GO:0065007,biological regulation;GO:0034960,cellular biopolymer metabolic process;GO:0010628,positive regulation of gene expression;GO:0045893,positive regulation of transcription, DNA-dependent;GO:0031326,regulation of cellular biosynthetic process;GO:0009891,positive regulation of biosynthetic process;GO:0043283,biopolymer metabolic process;GO:0043170,macromolecule metabolic process;GO:0006403,…	GO:0005681,spliceosomal complex;GO:0043229,intracellular organelle;GO:0044446,intracellular organelle part;GO:0030529,ribonucleoprotein complex;GO:0030532,small nuclear ribonucleoprotein complex;GO:0031981,nuclear lumen;GO:0016607,nuclear speck;GO:0043233,organelle lumen;GO:0044422,organelle part;GO:0044464,cell part;GO:0005654,nucleoplasm;GO:0043227,membrane-bounded organelle;GO:0043231,intracel…	GO:0043021,ribonucleoprotein binding;GO:0050681,androgen receptor binding;GO:0005515,protein binding;GO:0003712,transcription cofactor activity;GO:0030528,transcription regulator activity;GO:0003713,transcription coactivator activity;GO:0035257,nuclear hormone receptor binding;GO:0005488,binding;GO:0051427,hormone receptor binding;GO:0008134,transcription factor binding;GO:0035258,steroid hormone…	ko03040,Spliceosome
303	tr|A0A024RDY0|A0A024RDY0_HUMAN	RAN binding protein 5, isoform CRA_d OS=Homo sapiens GN=RANBP5 PE=4 SV=1	sp|O00410|IPO5_HUMAN	down	0.68042	0.0200592	regulation of biological process;establishment of localization;cellular component organization or biogenesis;positive regulation of biological process;cellular process;response to stimulus;viral reproduction;localization;biological regulation;metabolic process	organelle;macromolecular complex;cell part;cell;organelle part;membrane-enclosed lumen	enzyme regulator activity;transporter activity;binding	Intracellular trafficking, secretion, and vesicular transport ;	RNA transport	GO:0065007,biological regulation;GO:0060341,regulation of cellular localization;GO:0033365,protein localization in organelle;GO:0043086,negative regulation of catalytic activity;GO:0051169,nuclear transport;GO:0015031,protein transport;GO:0051223,regulation of protein transport;GO:0009987,cellular process;GO:0006461,protein complex assembly;GO:0044085,cellular component biogenesis;GO:0051170,nucl…	GO:0044446,intracellular organelle part;GO:0031965,nuclear membrane;GO:0031967,organelle envelope;GO:0031981,nuclear lumen;GO:0043233,organelle lumen;GO:0044422,organelle part;GO:0044464,cell part;GO:0005654,nucleoplasm;GO:0005794,Golgi apparatus;GO:0043232,intracellular non-membrane-bounded organelle;GO:0043231,intracellular membrane-bounded organelle;GO:0031974,membrane-enclosed lumen;GO:000562…	GO:0060589,nucleoside-triphosphatase regulator activity;GO:0017016,Ras GTPase binding;GO:0005515,protein binding;GO:0005095,GTPase inhibitor activity;GO:0019899,enzyme binding;GO:0030234,enzyme regulator activity;GO:0051020,GTPase binding;GO:0004857,enzyme inhibitor activity;GO:0008139,nuclear localization sequence binding;GO:0005488,binding;GO:0031267,small GTPase binding;GO:0008565,protein tran…	ko03013,RNA transport
307	tr|B2R5W2|B2R5W2_HUMAN	Heterogeneous nuclear ribonucleoproteins C1/C2 OS=Homo sapiens GN=HNRNPC PE=2 SV=1		up	2.24582	4.16838e-05	regulation of biological process;cellular component organization or biogenesis;negative regulation of biological process;developmental process;metabolic process;biological regulation;multicellular organismal process;cellular process	virion part;extracellular region part;organelle;cell part;virion;membrane-enclosed lumen;extracellular region;cell;macromolecular complex;organelle part	enzyme regulator activity;binding		Spliceosome	GO:0032210,regulation of telomere maintenance via telomerase;GO:0065007,biological regulation;GO:0032845,negative regulation of homeostatic process;GO:0034960,cellular biopolymer metabolic process;GO:0010558,negative regulation of macromolecule biosynthetic process;GO:0001649,osteoblast differentiation;GO:0048731,system development;GO:0031326,regulation of cellular biosynthetic process;GO:0031324…	GO:0005681,spliceosomal complex;GO:0044446,intracellular organelle part;GO:0030529,ribonucleoprotein complex;GO:0031982,vesicle;GO:0044422,organelle part;GO:0070062,extracellular vesicular exosome;GO:0044464,cell part;GO:0005697,telomerase holoenzyme complex;GO:0019028,viral capsid;GO:0000228,nuclear chromosome;GO:0043232,intracellular non-membrane-bounded organelle;GO:0043231,intracellular membr…	GO:0043021,ribonucleoprotein binding;GO:0008266,poly(U) RNA binding;GO:0031491,nucleosome binding;GO:0043566,structure-specific DNA binding;GO:0005515,protein binding;GO:0031490,chromatin DNA binding;GO:0019904,protein domain specific binding;GO:0070034,telomeric RNA binding;GO:0003730,mRNA 3'-UTR binding;GO:0003682,chromatin binding;GO:0030234,enzyme regulator activity;GO:0004857,enzyme inhibito…	ko03040,Spliceosome
308	tr|J3KPX7|J3KPX7_HUMAN	Prohibitin-2 OS=Homo sapiens GN=PHB2 PE=1 SV=2	sp|Q99623|PHB2_HUMAN	down	0.65861	2.00044e-06	reproduction;positive regulation of biological process;developmental process;multicellular organismal process;cellular process;signaling;negative regulation of biological process;biological regulation;metabolic process;death;immune system process;reproductive process;regulation of biological process;cellular component organization or biogenesis;establishment of localization;cell proliferation;res…	extracellular region part;organelle;cell part;membrane-enclosed lumen;extracellular region;cell;macromolecular complex;organelle part	binding	Posttranslational modification, protein turnover, chaperones ;		GO:0009894,regulation of catabolic process;GO:0002673,regulation of acute inflammatory response;GO:0010740,positive regulation of protein kinase cascade;GO:0031347,regulation of defense response;GO:0048731,system development;GO:0031326,regulation of cellular biosynthetic process;GO:0050821,protein stabilization;GO:0051239,regulation of multicellular organismal process;GO:0050678,regulation of epi…	GO:0044446,intracellular organelle part;GO:0031967,organelle envelope;GO:0031981,nuclear lumen;GO:0031982,vesicle;GO:0043233,organelle lumen;GO:0044422,organelle part;GO:0070062,extracellular vesicular exosome;GO:0044464,cell part;GO:0043231,intracellular membrane-bounded organelle;GO:0005739,mitochondrion;GO:0031974,membrane-enclosed lumen;GO:0005623,cell;GO:0031968,organelle outer membrane;GO:0…	GO:0005515,protein binding;GO:0035257,nuclear hormone receptor binding;GO:0005488,binding;GO:0051427,hormone receptor binding;GO:0035258,steroid hormone receptor binding;GO:0047485,protein N-terminus binding;GO:0008022,protein C-terminus binding;GO:0005102,receptor binding;GO:0030331,estrogen receptor binding
309	sp|Q8TCS8|PNPT1_HUMAN	Polyribonucleotide nucleotidyltransferase 1, mitochondrial OS=Homo sapiens GN=PNPT1 PE=1 SV=2		up	1.33687	0.0240062	regulation of biological process;cellular component organization or biogenesis;positive regulation of biological process;developmental process;cellular process;response to stimulus;growth;negative regulation of biological process;biological regulation;metabolic process	organelle;macromolecular complex;cell part;cell;organelle part;membrane-enclosed lumen	binding;catalytic activity	Translation, ribosomal structure and biogenesis ;	RNA degradation;Purine metabolism;Pyrimidine metabolism	GO:0009894,regulation of catabolic process;GO:0065007,biological regulation;GO:0034960,cellular biopolymer metabolic process;GO:0006950,response to stress;GO:0042221,response to chemical stimulus;GO:0045926,negative regulation of growth;GO:0043283,biopolymer metabolic process;GO:0043467,regulation of generation of precursor metabolites and energy;GO:0043170,macromolecule metabolic process;GO:0070…	GO:0043229,intracellular organelle;GO:0044446,intracellular organelle part;GO:0044444,cytoplasmic part;GO:0031967,organelle envelope;GO:0005758,mitochondrial intermembrane space;GO:0044422,organelle part;GO:0044464,cell part;GO:0043227,membrane-bounded organelle;GO:0043231,intracellular membrane-bounded organelle;GO:0044424,intracellular part;GO:0005739,mitochondrion;GO:0031974,membrane-enclosed …	GO:0008266,poly(U) RNA binding;GO:0070717,poly-purine tract binding;GO:0016796,exonuclease activity, active with either ribo- or deoxyribonucleic acids and producing 5'-phosphomonoesters;GO:0005515,protein binding;GO:0003824,catalytic activity;GO:0016788,hydrolase activity, acting on ester bonds;GO:0004540,ribonuclease activity;GO:0034046,poly(G) RNA binding;GO:0035198,miRNA binding;GO:0003676,nu…	ko00240,Pyrimidine metabolism;ko00230,Purine metabolism;ko03018,RNA degradation
310	tr|A0A024RDF4|A0A024RDF4_HUMAN	Heterogeneous nuclear ribonucleoprotein D (AU-rich element RNA binding protein 1, 37kDa), isoform CRA_e OS=Homo sapiens GN=HNRPD PE=4 SV=1	tr|A0A024RDF3|A0A024RDF3_HUMAN;sp|Q14103|HNRPD_HUMAN	up	1.29303	0.0372857	regulation of biological process;establishment of localization;positive regulation of biological process;developmental process;rhythmic process;multicellular organismal process;cellular process;response to stimulus;localization;biological regulation;metabolic process	virion part;extracellular region part;organelle;cell part;virion;membrane-enclosed lumen;extracellular region;cell;macromolecular complex;organelle part	binding	General function prediction only ;		GO:0065007,biological regulation;GO:0034960,cellular biopolymer metabolic process;GO:0010628,positive regulation of gene expression;GO:0045893,positive regulation of transcription, DNA-dependent;GO:0042221,response to chemical stimulus;GO:0048731,system development;GO:0031326,regulation of cellular biosynthetic process;GO:0009891,positive regulation of biosynthetic process;GO:0043283,biopolymer m…	GO:0044446,intracellular organelle part;GO:0030529,ribonucleoprotein complex;GO:0031981,nuclear lumen;GO:0031982,vesicle;GO:0043233,organelle lumen;GO:0044422,organelle part;GO:0070062,extracellular vesicular exosome;GO:0044464,cell part;GO:0005654,nucleoplasm;GO:0019028,viral capsid;GO:0043231,intracellular membrane-bounded organelle;GO:0019012,virion;GO:0031974,membrane-enclosed lumen;GO:000562…	GO:0042162,telomeric DNA binding;GO:0003676,nucleic acid binding;GO:0000166,nucleotide binding;GO:0005515,protein binding;GO:0005488,binding;GO:0008134,transcription factor binding;GO:0003682,chromatin binding;GO:0019899,enzyme binding;GO:0043565,sequence-specific DNA binding;GO:0003680,AT DNA binding;GO:0042826,histone deacetylase binding;GO:0003677,DNA binding
312	tr|A0A024RAM0|A0A024RAM0_HUMAN	Transportin 1, isoform CRA_a OS=Homo sapiens GN=TNPO1 PE=4 SV=1	sp|Q92973|TNPO1_HUMAN	down	0.550091	0.000848438	regulation of biological process;establishment of localization;cellular component organization or biogenesis;viral reproduction;localization;metabolic process;biological regulation;cellular process	extracellular region part;extracellular region;organelle;cell part;cell;organelle part;membrane-enclosed lumen	transporter activity;binding	Intracellular trafficking, secretion, and vesicular transport ;	RNA transport	GO:0065007,biological regulation;GO:0060255,regulation of macromolecule metabolic process;GO:0034960,cellular biopolymer metabolic process;GO:0070271,protein complex biogenesis;GO:0033036,macromolecule localization;GO:0046907,intracellular transport;GO:0043623,cellular protein complex assembly;GO:0034621,cellular macromolecular complex subunit organization;GO:0044238,primary metabolic process;GO:…	GO:0044446,intracellular organelle part;GO:0031965,nuclear membrane;GO:0031967,organelle envelope;GO:0031981,nuclear lumen;GO:0031982,vesicle;GO:0043233,organelle lumen;GO:0044422,organelle part;GO:0070062,extracellular vesicular exosome;GO:0044464,cell part;GO:0043231,intracellular membrane-bounded organelle;GO:0031974,membrane-enclosed lumen;GO:0005623,cell;GO:0005634,nucleus;GO:0012505,endomem…	GO:0008139,nuclear localization sequence binding;GO:0017016,Ras GTPase binding;GO:0005515,protein binding;GO:0005488,binding;GO:0008565,protein transporter activity;GO:0031267,small GTPase binding;GO:0042277,peptide binding;GO:0019899,enzyme binding;GO:0022892,substrate-specific transporter activity;GO:0005215,transporter activity;GO:0008536,Ran GTPase binding;GO:0005048,signal sequence binding;G…	ko03013,RNA transport
322	tr|H0UID4|H0UID4_HUMAN	Adaptor-related protein complex 2, beta 1 subunit, isoform CRA_b OS=Homo sapiens GN=AP2B1 PE=4 SV=1		down	0.801771	5.79755e-05	immune system process;regulation of biological process;multi-organism process;establishment of localization;cellular component organization or biogenesis;developmental process;multicellular organismal process;cellular process;response to stimulus;signaling;viral reproduction;negative regulation of biological process;localization;locomotion;biological regulation	organelle;macromolecular complex;cell part;cell;organelle part	transporter activity;binding	Intracellular trafficking, secretion, and vesicular transport ;	Endocytosis;Huntington's disease	GO:0007268,synaptic transmission;GO:0006900,membrane budding;GO:0065007,biological regulation;GO:0019882,antigen processing and presentation;GO:0003001,generation of a signal involved in cell-cell signaling;GO:0007167,enzyme linked receptor protein signaling pathway;GO:0031175,neuron projection development;GO:0031347,regulation of defense response;GO:0007267,cell-cell signaling;GO:0050688,regulat…	GO:0030131,clathrin adaptor complex;GO:0044446,intracellular organelle part;GO:0044431,Golgi apparatus part;GO:0030119,AP-type membrane coat adaptor complex;GO:0030136,clathrin-coated vesicle;GO:0031982,vesicle;GO:0044422,organelle part;GO:0044464,cell part;GO:0005905,coated pit;GO:0005794,Golgi apparatus;GO:0043231,intracellular membrane-bounded organelle;GO:0030120,vesicle coat;GO:0030128,clath…	GO:0008565,protein transporter activity;GO:0042277,peptide binding;GO:0032403,protein complex binding;GO:0022892,substrate-specific transporter activity;GO:0005215,transporter activity;GO:0005048,signal sequence binding;GO:0005515,protein binding;GO:0005488,binding	ko04144,Endocytosis;ko05016,Huntington's disease
323	tr|B5MDF5|B5MDF5_HUMAN	GTP-binding nuclear protein Ran OS=Homo sapiens GN=RAN PE=4 SV=1	sp|P62826|RAN_HUMAN	down	0.770566	0.0107073	reproductive process;reproduction;regulation of biological process;establishment of localization;cellular component organization or biogenesis;positive regulation of biological process;developmental process;multicellular organismal process;cellular process;response to stimulus;signaling;negative regulation of biological process;localization;biological regulation;metabolic process	extracellular region part;organelle;cell part;membrane-enclosed lumen;extracellular region;cell;macromolecular complex;organelle part	protein binding transcription factor activity;binding;catalytic activity	General function prediction only ;	RNA transport	GO:0034960,cellular biopolymer metabolic process;GO:0010628,positive regulation of gene expression;GO:0045893,positive regulation of transcription, DNA-dependent;GO:0048731,system development;GO:0006399,tRNA metabolic process;GO:0031326,regulation of cellular biosynthetic process;GO:0000278,mitotic cell cycle;GO:0000279,M phase;GO:0009892,negative regulation of metabolic process;GO:0043283,biopol…	GO:0044446,intracellular organelle part;GO:0031967,organelle envelope;GO:0031981,nuclear lumen;GO:0031982,vesicle;GO:0043233,organelle lumen;GO:0044422,organelle part;GO:0070062,extracellular vesicular exosome;GO:0044464,cell part;GO:0005654,nucleoplasm;GO:0005815,microtubule organizing center;GO:0005813,centrosome;GO:0043232,intracellular non-membrane-bounded organelle;GO:0043231,intracellular m…	GO:0045502,dynein binding;GO:0001883,purine nucleoside binding;GO:0017111,nucleoside-triphosphatase activity;GO:0005515,protein binding;GO:0003713,transcription coactivator activity;GO:0051427,hormone receptor binding;GO:0035258,steroid hormone receptor binding;GO:0003682,chromatin binding;GO:0016563,transcription activator activity;GO:0016817,hydrolase activity, acting on acid anhydrides;GO:0000…	ko03013,RNA transport
325	sp|P06748|NPM_HUMAN	Nucleophosmin OS=Homo sapiens GN=NPM1 PE=1 SV=2		up	1.31425	0.00210594	regulation of biological process;establishment of localization;cellular component organization or biogenesis;positive regulation of biological process;developmental process;cellular process;cell proliferation;response to stimulus;signaling;viral reproduction;negative regulation of biological process;localization;biological regulation;metabolic process;death	organelle;macromolecular complex;cell part;cell;organelle part;membrane-enclosed lumen	enzyme regulator activity;protein binding transcription factor activity;binding			GO:0034960,cellular biopolymer metabolic process;GO:0042221,response to chemical stimulus;GO:0031326,regulation of cellular biosynthetic process;GO:0008285,negative regulation of cell proliferation;GO:0043283,biopolymer metabolic process;GO:0043388,positive regulation of DNA binding;GO:0019220,regulation of phosphate metabolic process;GO:0031055,chromatin remodeling at centromere;GO:0007568,aging…	GO:0044446,intracellular organelle part;GO:0030529,ribonucleoprotein complex;GO:0031981,nuclear lumen;GO:0000922,spindle pole;GO:0043233,organelle lumen;GO:0044422,organelle part;GO:0044464,cell part;GO:0005654,nucleoplasm;GO:0005815,microtubule organizing center;GO:0005813,centrosome;GO:0043232,intracellular non-membrane-bounded organelle;GO:0043231,intracellular membrane-bounded organelle;GO:00…	GO:0043021,ribonucleoprotein binding;GO:0042803,protein homodimerization activity;GO:0019901,protein kinase binding;GO:0043023,ribosomal large subunit binding;GO:0005515,protein binding;GO:0003713,transcription coactivator activity;GO:0051059,NF-kappaB binding;GO:0019899,enzyme binding;GO:0030234,enzyme regulator activity;GO:0019900,kinase binding;GO:0004857,enzyme inhibitor activity;GO:0016563,t…
331	tr|B2R4R0|B2R4R0_HUMAN	Histone H4 OS=Homo sapiens GN=HIST1H4L PE=2 SV=1	sp|P62805|H4_HUMAN	down	0.701054	0.0426992	immune system process;regulation of biological process;cellular component organization or biogenesis;positive regulation of biological process;developmental process;multicellular organismal process;cellular process;response to stimulus;signaling;negative regulation of biological process;biological regulation;metabolic process	extracellular region part;organelle;cell part;membrane-enclosed lumen;extracellular region;cell;macromolecular complex;organelle part	binding;catalytic activity	Chromatin structure and dynamics ;	Systemic lupus erythematosus	GO:0034960,cellular biopolymer metabolic process;GO:0006305,DNA alkylation;GO:0000726,non-recombinational repair;GO:0010628,positive regulation of gene expression;GO:0010558,negative regulation of macromolecule biosynthetic process;GO:0048731,system development;GO:0031326,regulation of cellular biosynthetic process;GO:0000278,mitotic cell cycle;GO:0000279,M phase;GO:0051239,regulation of multicel…	GO:0044446,intracellular organelle part;GO:0031981,nuclear lumen;GO:0031982,vesicle;GO:0043233,organelle lumen;GO:0044422,organelle part;GO:0070062,extracellular vesicular exosome;GO:0044464,cell part;GO:0032993,protein-DNA complex;GO:0005654,nucleoplasm;GO:0000228,nuclear chromosome;GO:0043232,intracellular non-membrane-bounded organelle;GO:0000781,chromosome, telomeric region;GO:0043231,intrace…	GO:0003676,nucleic acid binding;GO:0042393,histone binding;GO:0043566,structure-specific DNA binding;GO:0005515,protein binding;GO:0031490,chromatin DNA binding;GO:0019904,protein domain specific binding;GO:0046982,protein heterodimerization activity;GO:0005488,binding;GO:0046983,protein dimerization activity;GO:0003682,chromatin binding;GO:0003677,DNA binding	ko05322,Systemic lupus erythematosus
332	sp|O95831|AIFM1_HUMAN	Apoptosis-inducing factor 1, mitochondrial OS=Homo sapiens GN=AIFM1 PE=1 SV=1		up	1.21927	0.0139132	regulation of biological process;cellular component organization or biogenesis;positive regulation of biological process;developmental process;multicellular organismal process;cellular process;response to stimulus;biological regulation;metabolic process;death	organelle;cell part;cell;organelle part;membrane-enclosed lumen	electron carrier activity;binding;catalytic activity	General function prediction only ;	Apoptosis	GO:0065007,biological regulation;GO:0050793,regulation of developmental process;GO:0006950,response to stress;GO:0042221,response to chemical stimulus;GO:0048731,system development;GO:0052548,regulation of endopeptidase activity;GO:0019725,cellular homeostasis;GO:0043280,positive regulation of caspase activity;GO:0042592,homeostatic process;GO:0022008,neurogenesis;GO:0006323,DNA packaging;GO:0009…	GO:0044446,intracellular organelle part;GO:0031967,organelle envelope;GO:0005758,mitochondrial intermembrane space;GO:0044422,organelle part;GO:0044464,cell part;GO:0043231,intracellular membrane-bounded organelle;GO:0005739,mitochondrion;GO:0031974,membrane-enclosed lumen;GO:0005623,cell;GO:0031968,organelle outer membrane;GO:0044429,mitochondrial part;GO:0005634,nucleus;GO:0044425,membrane part…	GO:0016651,oxidoreductase activity, acting on NADH or NADPH;GO:0003676,nucleic acid binding;GO:0009055,electron carrier activity;GO:0005515,protein binding;GO:0003824,catalytic activity;GO:0016627,oxidoreductase activity, acting on the CH-CH group of donors;GO:0016614,oxidoreductase activity, acting on CH-OH group of donors;GO:0005488,binding;GO:0046983,protein dimerization activity;GO:0004032,al…	ko04210,Apoptosis
339	sp|P62917|RL8_HUMAN	60S ribosomal protein L8 OS=Homo sapiens GN=RPL8 PE=1 SV=2		up	1.59835	0.0142487	reproductive process;reproduction;establishment of localization;cellular component organization or biogenesis;developmental process;multicellular organismal process;cellular process;viral reproduction;localization;metabolic process	organelle;macromolecular complex;cell part;cell;organelle part;membrane-enclosed lumen	structural molecule activity;binding	Translation, ribosomal structure and biogenesis ;	Ribosome	GO:0034960,cellular biopolymer metabolic process;GO:0006612,protein targeting to membrane;GO:0022415,viral reproductive process;GO:0048731,system development;GO:0006414,translational elongation;GO:0009069,serine family amino acid metabolic process;GO:0043283,biopolymer metabolic process;GO:0043284,biopolymer biosynthetic process;GO:0030903,notochord development;GO:0043170,macromolecule metabolic …	GO:0044446,intracellular organelle part;GO:0030529,ribonucleoprotein complex;GO:0031981,nuclear lumen;GO:0043233,organelle lumen;GO:0044422,organelle part;GO:0044464,cell part;GO:0043232,intracellular non-membrane-bounded organelle;GO:0043231,intracellular membrane-bounded organelle;GO:0033279,ribosomal subunit;GO:0030055,cell-substrate junction;GO:0031974,membrane-enclosed lumen;GO:0005623,cell;…	GO:0005198,structural molecule activity;GO:0003676,nucleic acid binding;GO:0008097,5S rRNA binding;GO:0003735,structural constituent of ribosome;GO:0005515,protein binding;GO:0003723,RNA binding;GO:0019843,rRNA binding;GO:0005488,binding	ko03010,Ribosome
342	sp|P27348|1433T_HUMAN	14-3-3 protein theta OS=Homo sapiens GN=YWHAQ PE=1 SV=1		down	0.802392	0.0103888	regulation of biological process;establishment of localization;developmental process;multicellular organismal process;cellular process;response to stimulus;signaling;negative regulation of biological process;localization;biological regulation;metabolic process	extracellular region part;extracellular region;organelle;macromolecular complex;cell part;cell;organelle part	binding;catalytic activity	Signal transduction mechanisms ;	Cell cycle;Neurotrophin signaling pathway;Oocyte meiosis	GO:0065007,biological regulation;GO:0034960,cellular biopolymer metabolic process;GO:0010558,negative regulation of macromolecule biosynthetic process;GO:0048731,system development;GO:0031326,regulation of cellular biosynthetic process;GO:0031324,negative regulation of cellular metabolic process;GO:0021536,diencephalon development;GO:0009892,negative regulation of metabolic process;GO:0007154,cel…	GO:0044446,intracellular organelle part;GO:0031982,vesicle;GO:0044422,organelle part;GO:0070062,extracellular vesicular exosome;GO:0044464,cell part;GO:0043231,intracellular membrane-bounded organelle;GO:0005739,mitochondrion;GO:0030055,cell-substrate junction;GO:0005623,cell;GO:0044425,membrane part;GO:0005912,adherens junction;GO:0012505,endomembrane system;GO:0005576,extracellular region;GO:00…	GO:0004497,monooxygenase activity;GO:0005515,protein binding;GO:0003824,catalytic activity;GO:0019904,protein domain specific binding;GO:0005488,binding;GO:0016491,oxidoreductase activity;GO:0047485,protein N-terminus binding;GO:0008022,protein C-terminus binding	ko04114,Oocyte meiosis;ko04722,Neurotrophin signaling pathway;ko04110,Cell cycle
344	tr|A0A024RBY4|A0A024RBY4_HUMAN	Eukaryotic translation initiation factor 2, subunit 3 gamma, 52kDa, isoform CRA_a OS=Homo sapiens GN=EIF2S3 PE=4 SV=1	sp|P41091|IF2G_HUMAN	down	0.551366	1.67782e-07	establishment of localization;cellular component organization or biogenesis;localization;metabolic process;cellular process	extracellular region part;extracellular region;organelle;cell part;cell	binding;catalytic activity	Translation, ribosomal structure and biogenesis ;	RNA transport	GO:0001731,formation of translation preinitiation complex;GO:0034960,cellular biopolymer metabolic process;GO:0010926,anatomical structure formation;GO:0044267,cellular protein metabolic process;GO:0034621,cellular macromolecular complex subunit organization;GO:0044238,primary metabolic process;GO:0044237,cellular metabolic process;GO:0043283,biopolymer metabolic process;GO:0034645,cellular macro…	GO:0043229,intracellular organelle;GO:0044444,cytoplasmic part;GO:0031982,vesicle;GO:0070062,extracellular vesicular exosome;GO:0044464,cell part;GO:0043230,extracellular organelle;GO:0043227,membrane-bounded organelle;GO:0044421,extracellular region part;GO:0043231,intracellular membrane-bounded organelle;GO:0044424,intracellular part;GO:0005737,cytoplasm;GO:0005623,cell;GO:0005634,nucleus;GO:00…	GO:0003743,translation initiation factor activity;GO:0032553,ribonucleotide binding;GO:0017111,nucleoside-triphosphatase activity;GO:0045182,translation regulator activity;GO:0005515,protein binding;GO:0003824,catalytic activity;GO:0003924,GTPase activity;GO:0016817,hydrolase activity, acting on acid anhydrides;GO:0032561,guanyl ribonucleotide binding;GO:0003676,nucleic acid binding;GO:0008135,tr…	ko03013,RNA transport
345	sp|P78344|IF4G2_HUMAN	Eukaryotic translation initiation factor 4 gamma 2 OS=Homo sapiens GN=EIF4G2 PE=1 SV=1		down	0.509133	0.000157997	regulation of biological process;cellular component organization or biogenesis;positive regulation of biological process;developmental process;multicellular organismal process;cellular process;response to stimulus;signaling;negative regulation of biological process;biological regulation;metabolic process;death	macromolecular complex;cell part;cell	binding		Viral myocarditis;RNA transport	GO:0065007,biological regulation;GO:0060255,regulation of macromolecule metabolic process;GO:0031326,regulation of cellular biosynthetic process;GO:0019221,cytokine-mediated signaling pathway;GO:0009891,positive regulation of biosynthetic process;GO:0007154,cell communication;GO:0009889,regulation of biosynthetic process;GO:0032270,positive regulation of cellular protein metabolic process;GO:0048…	GO:0043234,protein complex;GO:0044424,intracellular part;GO:0044444,cytoplasmic part;GO:0005737,cytoplasm;GO:0005623,cell;GO:0032991,macromolecular complex;GO:0005829,cytosol;GO:0005622,intracellular;GO:0016281,eukaryotic translation initiation factor 4F complex;GO:0044464,cell part;GO:0016020,membrane	GO:0003743,translation initiation factor activity;GO:0008135,translation factor activity, nucleic acid binding;GO:0003676,nucleic acid binding;GO:0045182,translation regulator activity;GO:0005515,protein binding;GO:0005488,binding	ko05416,Viral myocarditis;ko03013,RNA transport
346	tr|E9PF10|E9PF10_HUMAN	Nuclear pore complex protein Nup155 OS=Homo sapiens GN=NUP155 PE=1 SV=1		down	0.787399	0.032314	reproductive process;reproduction;regulation of biological process;multi-organism process;establishment of localization;cellular component organization or biogenesis;cellular process;response to stimulus;signaling;viral reproduction;negative regulation of biological process;localization;biological regulation;metabolic process	organelle;macromolecular complex;cell part;cell;organelle part	structural molecule activity;transporter activity;binding	Intracellular trafficking, secretion, and vesicular transport ;	RNA transport	GO:0065007,biological regulation;GO:0034960,cellular biopolymer metabolic process;GO:0022415,viral reproductive process;GO:0006399,tRNA metabolic process;GO:0000278,mitotic cell cycle;GO:0019221,cytokine-mediated signaling pathway;GO:0000279,M phase;GO:0009892,negative regulation of metabolic process;GO:0006406,mRNA export from nucleus;GO:0007154,cell communication;GO:0016044,membrane organizatio…	GO:0043229,intracellular organelle;GO:0044446,intracellular organelle part;GO:0031965,nuclear membrane;GO:0031967,organelle envelope;GO:0044422,organelle part;GO:0044464,cell part;GO:0016021,integral to membrane;GO:0031090,organelle membrane;GO:0043227,membrane-bounded organelle;GO:0043231,intracellular membrane-bounded organelle;GO:0043234,protein complex;GO:0044424,intracellular part;GO:0005643…	GO:0022829,wide pore channel activity;GO:0015288,porin activity;GO:0005515,protein binding;GO:0005488,binding;GO:0015267,channel activity;GO:0005198,structural molecule activity;GO:0022803,passive transmembrane transporter activity;GO:0005215,transporter activity;GO:0022857,transmembrane transporter activity	ko03013,RNA transport
348	tr|A0A024R1K8|A0A024R1K8_HUMAN	Splicing factor 3a, subunit 1, 120kDa, isoform CRA_a OS=Homo sapiens GN=SF3A1 PE=4 SV=1	sp|Q15459|SF3A1_HUMAN	down	0.714784	0.00287981	cellular component organization or biogenesis;metabolic process;cellular process	organelle;macromolecular complex;cell part;cell;organelle part;membrane-enclosed lumen	binding		Spliceosome	GO:0034960,cellular biopolymer metabolic process;GO:0010926,anatomical structure formation;GO:0006396,RNA processing;GO:0034621,cellular macromolecular complex subunit organization;GO:0044238,primary metabolic process;GO:0008380,RNA splicing;GO:0044237,cellular metabolic process;GO:0043283,biopolymer metabolic process;GO:0006807,nitrogen compound metabolic process;GO:0043933,macromolecular comple…	GO:0005681,spliceosomal complex;GO:0043229,intracellular organelle;GO:0044446,intracellular organelle part;GO:0030529,ribonucleoprotein complex;GO:0030532,small nuclear ribonucleoprotein complex;GO:0031981,nuclear lumen;GO:0043233,organelle lumen;GO:0044422,organelle part;GO:0044464,cell part;GO:0005654,nucleoplasm;GO:0043227,membrane-bounded organelle;GO:0005684,U2-type spliceosomal complex;GO:0…	GO:0005515,protein binding;GO:0005488,binding	ko03040,Spliceosome
349	tr|D9YZV5|D9YZV5_HUMAN	Tropomyosin 1 (Alpha) isoform 4 OS=Homo sapiens GN=TPM1 PE=3 SV=1		up	1.96902	0.0310892	regulation of biological process;cellular component organization or biogenesis;positive regulation of biological process;developmental process;multicellular organismal process;cellular process;response to stimulus;biological adhesion;negative regulation of biological process;biological regulation;metabolic process	organelle;macromolecular complex;cell part;cell;organelle part	structural molecule activity;binding		Dilated cardiomyopathy;Hypertrophic cardiomyopathy (HCM);Cardiac muscle contraction	GO:0007517,muscle organ development;GO:0022604,regulation of cell morphogenesis;GO:0042221,response to chemical stimulus;GO:0048731,system development;GO:0051239,regulation of multicellular organismal process;GO:0009892,negative regulation of metabolic process;GO:0030155,regulation of cell adhesion;GO:0051496,positive regulation of stress fiber formation;GO:0030048,actin filament-based movement;G…	GO:0001725,stress fiber;GO:0044446,intracellular organelle part;GO:0030017,sarcomere;GO:0031256,leading edge membrane;GO:0001726,ruffle;GO:0044422,organelle part;GO:0044464,cell part;GO:0044463,cell projection part;GO:0043232,intracellular non-membrane-bounded organelle;GO:0032587,ruffle membrane;GO:0005623,cell;GO:0044425,membrane part;GO:0043228,non-membrane-bounded organelle;GO:0030016,myofibr…	GO:0042803,protein homodimerization activity;GO:0042802,identical protein binding;GO:0005515,protein binding;GO:0005488,binding;GO:0046983,protein dimerization activity;GO:0008092,cytoskeletal protein binding;GO:0005198,structural molecule activity;GO:0047485,protein N-terminus binding;GO:0005200,structural constituent of cytoskeleton;GO:0008307,structural constituent of muscle;GO:0003779,actin b…	ko04260,Cardiac muscle contraction;ko05410,Hypertrophic cardiomyopathy (HCM);ko05414,Dilated cardiomyopathy
351	sp|Q9Y2W1|TR150_HUMAN	Thyroid hormone receptor-associated protein 3 OS=Homo sapiens GN=THRAP3 PE=1 SV=2		up	1.38006	1.42986e-05	response to stimulus;regulation of biological process;signaling;positive regulation of biological process;metabolic process;biological regulation;rhythmic process;cellular process	extracellular region part;organelle;cell part;membrane-enclosed lumen;extracellular region;cell;macromolecular complex;organelle part	molecular transducer activity;protein binding transcription factor activity;binding			GO:0065007,biological regulation;GO:0034960,cellular biopolymer metabolic process;GO:0010628,positive regulation of gene expression;GO:0045893,positive regulation of transcription, DNA-dependent;GO:0050684,regulation of mRNA processing;GO:0031326,regulation of cellular biosynthetic process;GO:0050685,positive regulation of mRNA processing;GO:0009891,positive regulation of biosynthetic process;GO:…	GO:0043229,intracellular organelle;GO:0044446,intracellular organelle part;GO:0031981,nuclear lumen;GO:0031982,vesicle;GO:0016607,nuclear speck;GO:0043233,organelle lumen;GO:0044422,organelle part;GO:0070062,extracellular vesicular exosome;GO:0044464,cell part;GO:0043230,extracellular organelle;GO:0005654,nucleoplasm;GO:0043227,membrane-bounded organelle;GO:0044421,extracellular region part;GO:00…	GO:0004872,receptor activity;GO:0005515,protein binding;GO:0051219,phosphoprotein binding;GO:0003713,transcription coactivator activity;GO:0060089,molecular transducer activity;GO:0004871,signal transducer activity;GO:0051427,hormone receptor binding;GO:0016563,transcription activator activity;GO:0000166,nucleotide binding;GO:0042809,vitamin D receptor binding;GO:0030528,transcription regulator a…
354	sp|P37837|TALDO_HUMAN	Transaldolase OS=Homo sapiens GN=TALDO1 PE=1 SV=2		down	0.812105	0.000335756	metabolic process;cellular process	extracellular region part;extracellular region;organelle;cell part;cell	binding;catalytic activity	Carbohydrate transport and metabolism ;	Metabolic pathways;Microbial metabolism in diverse environments;Pentose phosphate pathway;Biosynthesis of secondary metabolites	GO:0019321,pentose metabolic process;GO:0019362,pyridine nucleotide metabolic process;GO:0019318,hexose metabolic process;GO:0046365,monosaccharide catabolic process;GO:0044238,primary metabolic process;GO:0046496,nicotinamide nucleotide metabolic process;GO:0046364,monosaccharide biosynthetic process;GO:0015980,energy derivation by oxidation of organic compounds;GO:0006112,energy reserve metabol…	GO:0043229,intracellular organelle;GO:0044444,cytoplasmic part;GO:0031982,vesicle;GO:0070062,extracellular vesicular exosome;GO:0044464,cell part;GO:0043230,extracellular organelle;GO:0043227,membrane-bounded organelle;GO:0044421,extracellular region part;GO:0043231,intracellular membrane-bounded organelle;GO:0044424,intracellular part;GO:0005737,cytoplasm;GO:0005623,cell;GO:0005634,nucleus;GO:00…	GO:0048029,monosaccharide binding;GO:0016740,transferase activity;GO:0016744,transferase activity, transferring aldehyde or ketonic groups;GO:0005529,sugar binding;GO:0005515,protein binding;GO:0003824,catalytic activity;GO:0030246,carbohydrate binding;GO:0005488,binding	ko01120,Microbial metabolism in diverse environments;ko01110,Biosynthesis of secondary metabolites;ko00030,Pentose phosphate pathway;ko01100,Metabolic pathways
357	tr|Q53YD7|Q53YD7_HUMAN	EEF1G protein OS=Homo sapiens GN=EEF1G PE=2 SV=1	sp|P26641|EF1G_HUMAN	down	0.697527	0.00976147	response to stimulus;multi-organism process;metabolic process;cellular process	extracellular region part;extracellular region;organelle;cell part;cell	binding;catalytic activity	Posttranslational modification, protein turnover, chaperones ;		GO:0006749,glutathione metabolic process;GO:0034960,cellular biopolymer metabolic process;GO:0044267,cellular protein metabolic process;GO:0051707,response to other organism;GO:0044238,primary metabolic process;GO:0009607,response to biotic stimulus;GO:0006414,translational elongation;GO:0009615,response to virus;GO:0006732,coenzyme metabolic process;GO:0044237,cellular metabolic process;GO:00432…	GO:0043229,intracellular organelle;GO:0005783,endoplasmic reticulum;GO:0044444,cytoplasmic part;GO:0031982,vesicle;GO:0070062,extracellular vesicular exosome;GO:0044464,cell part;GO:0043230,extracellular organelle;GO:0043227,membrane-bounded organelle;GO:0044421,extracellular region part;GO:0043231,intracellular membrane-bounded organelle;GO:0044424,intracellular part;GO:0005737,cytoplasm;GO:0005…	GO:0008135,translation factor activity, nucleic acid binding;GO:0003676,nucleic acid binding;GO:0045182,translation regulator activity;GO:0005515,protein binding;GO:0003824,catalytic activity;GO:0003746,translation elongation factor activity;GO:0004364,glutathione transferase activity;GO:0005488,binding;GO:0016740,transferase activity;GO:0016765,transferase activity, transferring alkyl or aryl (o…
362	tr|X5D2J9|X5D2J9_HUMAN	General transcription factor IIi isoform D (Fragment) OS=Homo sapiens GN=GTF2I PE=2 SV=1		down	0.592718	0.00110466	response to stimulus;regulation of biological process;signaling;negative regulation of biological process;developmental process;metabolic process;biological regulation;multicellular organismal process;cellular process	organelle;cell part;cell;organelle part;membrane-enclosed lumen	binding;nucleic acid binding transcription factor activity		Basal transcription factors	GO:0065007,biological regulation;GO:0050801,ion homeostasis;GO:0034960,cellular biopolymer metabolic process;GO:0050793,regulation of developmental process;GO:0031326,regulation of cellular biosynthetic process;GO:0019725,cellular homeostasis;GO:0051239,regulation of multicellular organismal process;GO:0007154,cell communication;GO:0043283,biopolymer metabolic process;GO:0042592,homeostatic proce…	GO:0043229,intracellular organelle;GO:0044446,intracellular organelle part;GO:0044444,cytoplasmic part;GO:0031981,nuclear lumen;GO:0042995,cell projection;GO:0043233,organelle lumen;GO:0044422,organelle part;GO:0044464,cell part;GO:0005654,nucleoplasm;GO:0043227,membrane-bounded organelle;GO:0043231,intracellular membrane-bounded organelle;GO:0044424,intracellular part;GO:0031974,membrane-enclose…	GO:0003700,transcription factor activity;GO:0019901,protein kinase binding;GO:0003676,nucleic acid binding;GO:0005515,protein binding;GO:0030528,transcription regulator activity;GO:0005488,binding;GO:0019899,enzyme binding;GO:0051019,mitogen-activated protein kinase binding;GO:0019900,kinase binding;GO:0003677,DNA binding	ko03022,Basal transcription factors
363	tr|E7EX17|E7EX17_HUMAN	Eukaryotic translation initiation factor 4B OS=Homo sapiens GN=EIF4B PE=1 SV=1	tr|B4DRM3|B4DRM3_HUMAN;sp|P23588|IF4B_HUMAN	up	1.56133	0.000155203	response to stimulus;regulation of biological process;signaling;metabolic process;biological regulation;cellular process	macromolecular complex;cell part;cell	binding	General function prediction only ;	mTOR signaling pathway;RNA transport	GO:0065007,biological regulation;GO:0060255,regulation of macromolecule metabolic process;GO:0034960,cellular biopolymer metabolic process;GO:0007167,enzyme linked receptor protein signaling pathway;GO:0042221,response to chemical stimulus;GO:0009719,response to endogenous stimulus;GO:0044238,primary metabolic process;GO:0031326,regulation of cellular biosynthetic process;GO:0007154,cell communic…	GO:0043234,protein complex;GO:0044424,intracellular part;GO:0044444,cytoplasmic part;GO:0005737,cytoplasm;GO:0005623,cell;GO:0032991,macromolecular complex;GO:0005829,cytosol;GO:0005622,intracellular;GO:0016281,eukaryotic translation initiation factor 4F complex;GO:0044464,cell part	GO:0003743,translation initiation factor activity;GO:0008135,translation factor activity, nucleic acid binding;GO:0003676,nucleic acid binding;GO:0045182,translation regulator activity;GO:0005515,protein binding;GO:0005488,binding	ko04150,mTOR signaling pathway;ko03013,RNA transport
365	sp|Q12888|TP53B_HUMAN	Tumor suppressor p53-binding protein 1 OS=Homo sapiens GN=TP53BP1 PE=1 SV=2		up	1.42909	0.0406887	response to stimulus;regulation of biological process;positive regulation of biological process;negative regulation of biological process;metabolic process;biological regulation;cellular process	organelle;macromolecular complex;cell part;cell;organelle part;membrane-enclosed lumen	protein binding transcription factor activity;binding			GO:0065007,biological regulation;GO:0034960,cellular biopolymer metabolic process;GO:0000726,non-recombinational repair;GO:0010628,positive regulation of gene expression;GO:0045893,positive regulation of transcription, DNA-dependent;GO:0006950,response to stress;GO:0031326,regulation of cellular biosynthetic process;GO:0009891,positive regulation of biosynthetic process;GO:0007154,cell communicat…	GO:0044446,intracellular organelle part;GO:0000779,condensed chromosome, centromeric region;GO:0031981,nuclear lumen;GO:0043233,organelle lumen;GO:0044422,organelle part;GO:0044464,cell part;GO:0005654,nucleoplasm;GO:0000228,nuclear chromosome;GO:0043232,intracellular non-membrane-bounded organelle;GO:0000781,chromosome, telomeric region;GO:0043231,intracellular membrane-bounded organelle;GO:0005…	GO:0042162,telomeric DNA binding;GO:0003676,nucleic acid binding;GO:0042393,histone binding;GO:0005515,protein binding;GO:0005488,binding;GO:0003684,damaged DNA binding;GO:0002039,p53 binding;GO:0043565,sequence-specific DNA binding;GO:0003677,DNA binding
369	tr|A0A024R713|A0A024R713_HUMAN	Dihydrolipoyl dehydrogenase OS=Homo sapiens GN=DLD PE=3 SV=1	sp|P09622|DLDH_HUMAN	up	1.55274	0.00931691	reproductive process;reproduction;regulation of biological process;developmental process;multicellular organismal process;cellular process;biological regulation;metabolic process	organelle;macromolecular complex;cell part;cell;organelle part;membrane-enclosed lumen	binding;catalytic activity	Energy production and conversion ;	Metabolic pathways;Glycine, serine and threonine metabolism;Pyruvate metabolism;Valine, leucine and isoleucine degradation;Glycolysis / Gluconeogenesis;Microbial metabolism in diverse environments;Citrate cycle (TCA cycle);Biosynthesis of secondary metabolites	GO:0065007,biological regulation;GO:0050801,ion homeostasis;GO:0016054,organic acid catabolic process;GO:0044270,nitrogen compound catabolic process;GO:0043648,dicarboxylic acid metabolic process;GO:0051193,regulation of cofactor metabolic process;GO:0031326,regulation of cellular biosynthetic process;GO:0019725,cellular homeostasis;GO:0046483,heterocycle metabolic process;GO:0043283,biopolymer m…	GO:0044446,intracellular organelle part;GO:0043209,myelin sheath;GO:0031981,nuclear lumen;GO:0031982,vesicle;GO:0043233,organelle lumen;GO:0044422,organelle part;GO:0031980,mitochondrial lumen;GO:0044464,cell part;GO:0005654,nucleoplasm;GO:0005929,cilium;GO:0043231,intracellular membrane-bounded organelle;GO:0001669,acrosomal vesicle;GO:0005739,mitochondrion;GO:0031974,membrane-enclosed lumen;GO:…	GO:0001883,purine nucleoside binding;GO:0034603,pyruvate dehydrogenase [NAD(P)+] activity;GO:0016667,oxidoreductase activity, acting on sulfur group of donors;GO:0003824,catalytic activity;GO:0051287,NAD or NADH binding;GO:0016620,oxidoreductase activity, acting on the aldehyde or oxo group of donors, NAD or NADP as acceptor;GO:0016491,oxidoreductase activity;GO:0004738,pyruvate dehydrogenase act…	ko01120,Microbial metabolism in diverse environments;ko00280,Valine, leucine and isoleucine degradation;ko01110,Biosynthesis of secondary metabolites;ko01100,Metabolic pathways;ko00620,Pyruvate metabolism;ko00010,Glycolysis / Gluconeogenesis;ko00020,Citrate cycle (TCA cycle);ko00260,Glycine, serine and threonine metabolism
370	sp|P13647|K2C5_HUMAN	Keratin, type II cytoskeletal 5 OS=Homo sapiens GN=KRT5 PE=1 SV=3		down	0.671224	0.000927786	cell proliferation;regulation of biological process;cellular component organization or biogenesis;negative regulation of biological process;developmental process;biological regulation;multicellular organismal process;cellular process	extracellular region part;extracellular region;organelle;macromolecular complex;cell part;cell;organelle part	structural molecule activity	Cytoskeleton ;		GO:0065007,biological regulation;GO:0050680,negative regulation of epithelial cell proliferation;GO:0048731,system development;GO:0009888,tissue development;GO:0050678,regulation of epithelial cell proliferation;GO:0008285,negative regulation of cell proliferation;GO:0007398,ectoderm development;GO:0009987,cellular process;GO:0031581,hemidesmosome assembly;GO:0044085,cellular component biogenesis…	GO:0043229,intracellular organelle;GO:0044446,intracellular organelle part;GO:0044444,cytoplasmic part;GO:0031982,vesicle;GO:0044422,organelle part;GO:0070062,extracellular vesicular exosome;GO:0044464,cell part;GO:0043230,extracellular organelle;GO:0043227,membrane-bounded organelle;GO:0045111,intermediate filament cytoskeleton;GO:0043232,intracellular non-membrane-bounded organelle;GO:0044421,e…	GO:0005198,structural molecule activity;GO:0005200,structural constituent of cytoskeleton
375	sp|P13804|ETFA_HUMAN	Electron transfer flavoprotein subunit alpha, mitochondrial OS=Homo sapiens GN=ETFA PE=1 SV=1		up	1.77483	0.00252755	establishment of localization;localization;metabolic process;biological regulation;cellular process	extracellular region part;organelle;cell part;membrane-enclosed lumen;extracellular region;cell;macromolecular complex;organelle part	electron carrier activity;binding;catalytic activity	Energy production and conversion ;		GO:0065007,biological regulation;GO:0016054,organic acid catabolic process;GO:0044238,primary metabolic process;GO:0015980,energy derivation by oxidation of organic compounds;GO:0044242,cellular lipid catabolic process;GO:0042592,homeostatic process;GO:0016042,lipid catabolic process;GO:0022904,respiratory electron transport chain;GO:0019752,carboxylic acid metabolic process;GO:0030258,lipid modi…	GO:0043229,intracellular organelle;GO:0044446,intracellular organelle part;GO:0044444,cytoplasmic part;GO:0031982,vesicle;GO:0043233,organelle lumen;GO:0044422,organelle part;GO:0070062,extracellular vesicular exosome;GO:0031980,mitochondrial lumen;GO:0044464,cell part;GO:0043230,extracellular organelle;GO:0005759,mitochondrial matrix;GO:0043227,membrane-bounded organelle;GO:0044421,extracellular…	GO:0001883,purine nucleoside binding;GO:0033293,monocarboxylic acid binding;GO:0008289,lipid binding;GO:0005515,protein binding;GO:0005504,fatty acid binding;GO:0003824,catalytic activity;GO:0016491,oxidoreductase activity;GO:0000062,acyl-CoA binding;GO:0000166,nucleotide binding;GO:0009055,electron carrier activity;GO:0050660,FAD binding;GO:0016627,oxidoreductase activity, acting on the CH-CH gr…
377	sp|Q14008|CKAP5_HUMAN	Cytoskeleton-associated protein 5 OS=Homo sapiens GN=CKAP5 PE=1 SV=3		down	0.804146	0.0471856	regulation of biological process;establishment of localization;cellular component organization or biogenesis;cellular process;response to stimulus;signaling;localization;biological regulation	organelle;macromolecular complex;cell part;cell;organelle part	binding			GO:0065007,biological regulation;GO:0007051,spindle organization;GO:0000087,M phase of mitotic cell cycle;GO:0033036,macromolecule localization;GO:0000278,mitotic cell cycle;GO:0000279,M phase;GO:0007154,cell communication;GO:0007264,small GTPase mediated signal transduction;GO:0015931,nucleobase, nucleoside, nucleotide and nucleic acid transport;GO:0006403,RNA localization;GO:0051325,interphase;…	GO:0043229,intracellular organelle;GO:0044446,intracellular organelle part;GO:0044444,cytoplasmic part;GO:0005819,spindle;GO:0000922,spindle pole;GO:0044422,organelle part;GO:0044464,cell part;GO:0005815,microtubule organizing center;GO:0005813,centrosome;GO:0043232,intracellular non-membrane-bounded organelle;GO:0044424,intracellular part;GO:0043234,protein complex;GO:0005737,cytoplasm;GO:001563…	GO:0005515,protein binding;GO:0005488,binding
379	tr|Q9HBB3|Q9HBB3_HUMAN	60S ribosomal protein L6 OS=Homo sapiens PE=2 SV=1	tr|Q8TBK5|Q8TBK5_HUMAN;tr|Q8N5Z7|Q8N5Z7_HUMAN;tr|A0A024RBK3|A0A024RBK3_HUMAN;sp|Q02878|RL6_HUMAN	down	0.661646	0.00410196	reproductive process;reproduction;regulation of biological process;establishment of localization;cellular component organization or biogenesis;cellular process;viral reproduction;localization;biological regulation;metabolic process	organelle;macromolecular complex;cell part;cell;organelle part	structural molecule activity;binding	Translation, ribosomal structure and biogenesis ;	Ribosome	GO:0065007,biological regulation;GO:0034960,cellular biopolymer metabolic process;GO:0006612,protein targeting to membrane;GO:0022415,viral reproductive process;GO:0031326,regulation of cellular biosynthetic process;GO:0006414,translational elongation;GO:0009069,serine family amino acid metabolic process;GO:0043283,biopolymer metabolic process;GO:0043284,biopolymer biosynthetic process;GO:0043170…	GO:0044446,intracellular organelle part;GO:0030529,ribonucleoprotein complex;GO:0044422,organelle part;GO:0044464,cell part;GO:0043232,intracellular non-membrane-bounded organelle;GO:0043231,intracellular membrane-bounded organelle;GO:0033279,ribosomal subunit;GO:0030055,cell-substrate junction;GO:0005623,cell;GO:0005634,nucleus;GO:0044425,membrane part;GO:0005912,adherens junction;GO:0005840,rib…	GO:0005198,structural molecule activity;GO:0003676,nucleic acid binding;GO:0003735,structural constituent of ribosome;GO:0005488,binding;GO:0003677,DNA binding	ko03010,Ribosome
382	sp|P27635|RL10_HUMAN	60S ribosomal protein L10 OS=Homo sapiens GN=RPL10 PE=1 SV=4		down	0.620083	0.0056706	reproductive process;reproduction;establishment of localization;cellular component organization or biogenesis;multicellular organismal process;cellular process;viral reproduction;localization;metabolic process	organelle;macromolecular complex;cell part;cell;organelle part	structural molecule activity;binding	Translation, ribosomal structure and biogenesis ;	Ribosome	GO:0034960,cellular biopolymer metabolic process;GO:0006612,protein targeting to membrane;GO:0022415,viral reproductive process;GO:0006414,translational elongation;GO:0009069,serine family amino acid metabolic process;GO:0043283,biopolymer metabolic process;GO:0048232,male gamete generation;GO:0043284,biopolymer biosynthetic process;GO:0043170,macromolecule metabolic process;GO:0022411,cellular c…	GO:0043229,intracellular organelle;GO:0044446,intracellular organelle part;GO:0030529,ribonucleoprotein complex;GO:0005783,endoplasmic reticulum;GO:0044444,cytoplasmic part;GO:0044445,cytosolic part;GO:0044422,organelle part;GO:0015934,large ribosomal subunit;GO:0022625,cytosolic large ribosomal subunit;GO:0044464,cell part;GO:0043227,membrane-bounded organelle;GO:0043232,intracellular non-membra…	GO:0005198,structural molecule activity;GO:0003735,structural constituent of ribosome;GO:0005515,protein binding;GO:0005488,binding	ko03010,Ribosome
389	tr|A0A024R2T6|A0A024R2T6_HUMAN	DEAH (Asp-Glu-Ala-His) box polypeptide 30, isoform CRA_b OS=Homo sapiens GN=DHX30 PE=4 SV=1	sp|Q7L2E3|DHX30_HUMAN	down	0.776911	0.026086	metabolic process;cellular process	organelle;macromolecular complex;cell part;cell;organelle part;membrane-enclosed lumen	binding;catalytic activity	Replication, recombination and repair ;		GO:0043170,macromolecule metabolic process;GO:0034960,cellular biopolymer metabolic process;GO:0044260,cellular macromolecule metabolic process;GO:0006396,RNA processing;GO:0044238,primary metabolic process;GO:0009987,cellular process;GO:0006139,nucleobase, nucleoside, nucleotide and nucleic acid metabolic process;GO:0044237,cellular metabolic process;GO:0010467,gene expression;GO:0043283,biopoly…	GO:0043229,intracellular organelle;GO:0044446,intracellular organelle part;GO:0044444,cytoplasmic part;GO:0043233,organelle lumen;GO:0044422,organelle part;GO:0009295,nucleoid;GO:0031980,mitochondrial lumen;GO:0044464,cell part;GO:0042645,mitochondrial nucleoid;GO:0005759,mitochondrial matrix;GO:0043227,membrane-bounded organelle;GO:0043231,intracellular membrane-bounded organelle;GO:0044424,intr…	GO:0032553,ribonucleotide binding;GO:0001883,purine nucleoside binding;GO:0017111,nucleoside-triphosphatase activity;GO:0004004,ATP-dependent RNA helicase activity;GO:0005515,protein binding;GO:0003824,catalytic activity;GO:0003724,RNA helicase activity;GO:0003682,chromatin binding;GO:0032559,adenyl ribonucleotide binding;GO:0016817,hydrolase activity, acting on acid anhydrides;GO:0003676,nucleic…
394	sp|Q8N163|CCAR2_HUMAN	Cell cycle and apoptosis regulator protein 2 OS=Homo sapiens GN=CCAR2 PE=1 SV=2		down	0.659267	0.000269235	regulation of biological process;cellular component organization or biogenesis;positive regulation of biological process;rhythmic process;cellular process;response to stimulus;growth;signaling;negative regulation of biological process;biological regulation;metabolic process;death	organelle;macromolecular complex;cell part;cell;organelle part;membrane-enclosed lumen	enzyme regulator activity;binding			GO:0009894,regulation of catabolic process;GO:0065007,biological regulation;GO:0034960,cellular biopolymer metabolic process;GO:0050793,regulation of developmental process;GO:0010558,negative regulation of macromolecule biosynthetic process;GO:0045926,negative regulation of growth;GO:0009416,response to light stimulus;GO:0031326,regulation of cellular biosynthetic process;GO:0031324,negative regu…	GO:0005681,spliceosomal complex;GO:0044446,intracellular organelle part;GO:0030529,ribonucleoprotein complex;GO:0031981,nuclear lumen;GO:0043233,organelle lumen;GO:0044422,organelle part;GO:0031980,mitochondrial lumen;GO:0044464,cell part;GO:0005654,nucleoplasm;GO:0000228,nuclear chromosome;GO:0043232,intracellular non-membrane-bounded organelle;GO:0043231,intracellular membrane-bounded organelle…	GO:0030234,enzyme regulator activity;GO:0004857,enzyme inhibitor activity
409	tr|A0A024RC87|A0A024RC87_HUMAN	Ribonuclease/angiogenin inhibitor 1, isoform CRA_a OS=Homo sapiens GN=RNH1 PE=4 SV=1	sp|P13489|RINI_HUMAN	down	0.720984	0.00671917	regulation of biological process;developmental process;metabolic process;biological regulation;multicellular organismal process;cellular process	extracellular region part;organelle;cell part;membrane-enclosed lumen;extracellular region;cell;macromolecular complex;organelle part	enzyme regulator activity;binding;catalytic activity		NOD-like receptor signaling pathway	GO:0065007,biological regulation;GO:0034960,cellular biopolymer metabolic process;GO:0006260,DNA replication;GO:0050793,regulation of developmental process;GO:0006261,DNA-dependent DNA replication;GO:0006271,DNA strand elongation during DNA replication;GO:0044238,primary metabolic process;GO:0051239,regulation of multicellular organismal process;GO:0043283,biopolymer metabolic process;GO:0034645,…	GO:0043229,intracellular organelle;GO:0044446,intracellular organelle part;GO:0044444,cytoplasmic part;GO:0031981,nuclear lumen;GO:0031982,vesicle;GO:0043233,organelle lumen;GO:0044422,organelle part;GO:0070062,extracellular vesicular exosome;GO:0044464,cell part;GO:0043230,extracellular organelle;GO:0005654,nucleoplasm;GO:0043227,membrane-bounded organelle;GO:0044421,extracellular region part;GO…	GO:0043169,cation binding;GO:0005515,protein binding;GO:0003824,catalytic activity;GO:0016788,hydrolase activity, acting on ester bonds;GO:0043167,ion binding;GO:0004540,ribonuclease activity;GO:0030234,enzyme regulator activity;GO:0004857,enzyme inhibitor activity;GO:0003676,nucleic acid binding;GO:0046872,metal ion binding;GO:0000287,magnesium ion binding;GO:0004521,endoribonuclease activity;GO…	ko04621,NOD-like receptor signaling pathway
415	sp|P37802|TAGL2_HUMAN	Transgelin-2 OS=Homo sapiens GN=TAGLN2 PE=1 SV=3		down	0.664927	0.0189307	developmental process;cellular process	extracellular region part;extracellular region;organelle	binding	Cytoskeleton ;		GO:0032502,developmental process;GO:0048731,system development;GO:0048869,cellular developmental process;GO:0009888,tissue development;GO:0048729,tissue morphogenesis;GO:0032501,multicellular organismal process;GO:0009887,organ morphogenesis;GO:0030855,epithelial cell differentiation;GO:0048513,organ development;GO:0002009,morphogenesis of an epithelium;GO:0009987,cellular process;GO:0048856,anat…	GO:0031982,vesicle;GO:0043226,organelle;GO:0070062,extracellular vesicular exosome;GO:0005576,extracellular region;GO:0043230,extracellular organelle;GO:0065010,extracellular membrane-bounded organelle;GO:0043227,membrane-bounded organelle;GO:0031988,membrane-bounded vesicle;GO:0044421,extracellular region part	GO:0005515,protein binding;GO:0005488,binding
418	tr|A0A0A0MSS8|A0A0A0MSS8_HUMAN	Aldo-keto reductase family 1 member C3 OS=Homo sapiens GN=AKR1C3 PE=4 SV=1	sp|P42330|AK1C3_HUMAN	down	0.577179	0.00941723	reproductive process;reproduction;regulation of biological process;establishment of localization;cellular component organization or biogenesis;positive regulation of biological process;developmental process;multicellular organismal process;cellular process;cell proliferation;response to stimulus;signaling;localization;biological regulation;metabolic process;death	extracellular region part;extracellular region;organelle;cell part;cell	binding;catalytic activity	General function prediction only ;	Linoleic acid metabolism;Metabolism of xenobiotics by cytochrome P450;Chloroalkane and chloroalkene degradation;Butanoate metabolism;Metabolic pathways;Steroid hormone biosynthesis;Fructose and mannose metabolism;Microbial metabolism in diverse environments;Arachidonic acid metabolism;Primary bile acid biosynthesis;Bisphenol degradation	GO:0046546,development of primary male sexual characteristics;GO:0010740,positive regulation of protein kinase cascade;GO:0015718,monocarboxylic acid transport;GO:0046661,male sex differentiation;GO:0006633,fatty acid biosynthetic process;GO:0042221,response to chemical stimulus;GO:0048731,system development;GO:0009416,response to light stimulus;GO:0007548,sex differentiation;GO:0001676,long-chai…	GO:0043229,intracellular organelle;GO:0044444,cytoplasmic part;GO:0031982,vesicle;GO:0070062,extracellular vesicular exosome;GO:0044464,cell part;GO:0043230,extracellular organelle;GO:0043227,membrane-bounded organelle;GO:0044421,extracellular region part;GO:0043231,intracellular membrane-bounded organelle;GO:0044424,intracellular part;GO:0005737,cytoplasm;GO:0005623,cell;GO:0005634,nucleus;GO:00…	GO:0016655,oxidoreductase activity, acting on NADH or NADPH, quinone or similar compound as acceptor;GO:0033293,monocarboxylic acid binding;GO:0008289,lipid binding;GO:0005515,protein binding;GO:0003824,catalytic activity;GO:0016614,oxidoreductase activity, acting on CH-OH group of donors;GO:0016620,oxidoreductase activity, acting on the aldehyde or oxo group of donors, NAD or NADP as acceptor;GO…	ko00051,Fructose and mannose metabolism;ko00591,Linoleic acid metabolism;ko01120,Microbial metabolism in diverse environments;ko00625,Chloroalkane and chloroalkene degradation;ko01100,Metabolic pathways;ko00980,Metabolism of xenobiotics by cytochrome P450;ko00120,Primary bile acid biosynthesis;ko00140,Steroid hormone biosynthesis;ko00363,Bisphenol degradation;ko00590,Arachidonic acid metabolism;k…
420	tr|A0A024R4M0|A0A024R4M0_HUMAN	Ribosomal protein S9, isoform CRA_a OS=Homo sapiens GN=RPS9 PE=3 SV=1	sp|P46781|RS9_HUMAN	down	0.516401	1.18278e-05	reproductive process;reproduction;regulation of biological process;establishment of localization;cellular component organization or biogenesis;positive regulation of biological process;cellular process;cell proliferation;viral reproduction;localization;biological regulation;metabolic process	extracellular region part;organelle;cell part;membrane-enclosed lumen;extracellular region;cell;macromolecular complex;organelle part	translation regulator activity;structural molecule activity;binding;catalytic activity	Translation, ribosomal structure and biogenesis ;	Ribosome	GO:0065007,biological regulation;GO:0034960,cellular biopolymer metabolic process;GO:0006450,regulation of translational fidelity;GO:0006612,protein targeting to membrane;GO:0022415,viral reproductive process;GO:0031326,regulation of cellular biosynthetic process;GO:0009891,positive regulation of biosynthetic process;GO:0009069,serine family amino acid metabolic process;GO:0043283,biopolymer meta…	GO:0044446,intracellular organelle part;GO:0030529,ribonucleoprotein complex;GO:0031981,nuclear lumen;GO:0031982,vesicle;GO:0043233,organelle lumen;GO:0044422,organelle part;GO:0070062,extracellular vesicular exosome;GO:0044464,cell part;GO:0043232,intracellular non-membrane-bounded organelle;GO:0043231,intracellular membrane-bounded organelle;GO:0033279,ribosomal subunit;GO:0030055,cell-substrat…	GO:0003676,nucleic acid binding;GO:0045182,translation regulator activity;GO:0005515,protein binding;GO:0003723,RNA binding;GO:0003824,catalytic activity;GO:0019843,rRNA binding;GO:0005488,binding;GO:0005198,structural molecule activity;GO:0003735,structural constituent of ribosome;GO:0016787,hydrolase activity	ko03010,Ribosome
425	sp|Q9H0A0|NAT10_HUMAN	N-acetyltransferase 10 OS=Homo sapiens GN=NAT10 PE=1 SV=2		down	0.705676	0.0490257	regulation of biological process;cellular component organization or biogenesis;negative regulation of biological process;metabolic process;biological regulation;cellular process	organelle;macromolecular complex;cell part;cell;organelle part;membrane-enclosed lumen	binding;catalytic activity	General function prediction only ;		GO:0032210,regulation of telomere maintenance via telomerase;GO:0065007,biological regulation;GO:0032845,negative regulation of homeostatic process;GO:0042254,ribosome biogenesis;GO:0060255,regulation of macromolecule metabolic process;GO:0034960,cellular biopolymer metabolic process;GO:0006396,RNA processing;GO:0010558,negative regulation of macromolecule biosynthetic process;GO:0044238,primary …	GO:0043229,intracellular organelle;GO:0044446,intracellular organelle part;GO:0030529,ribonucleoprotein complex;GO:0005730,nucleolus;GO:0000784,nuclear chromosome, telomeric region;GO:0031981,nuclear lumen;GO:0044454,nuclear chromosome part;GO:0043233,organelle lumen;GO:0044422,organelle part;GO:0044464,cell part;GO:0005697,telomerase holoenzyme complex;GO:0043227,membrane-bounded organelle;GO:00…	GO:0032553,ribonucleotide binding;GO:0001883,purine nucleoside binding;GO:0016747,transferase activity, transferring acyl groups other than amino-acyl groups;GO:0005515,protein binding;GO:0003824,catalytic activity;GO:0016407,acetyltransferase activity;GO:0032559,adenyl ribonucleotide binding;GO:0008415,acyltransferase activity;GO:0032555,purine ribonucleotide binding;GO:0016410,N-acyltransferase…
429	tr|E9PDF6|E9PDF6_HUMAN	Unconventional myosin-Ib OS=Homo sapiens GN=MYO1B PE=1 SV=1		up	1.28216	0.0321642	establishment of localization;cellular component organization or biogenesis;developmental process;localization;metabolic process;multicellular organismal process;cellular process	extracellular region part;extracellular region;organelle;macromolecular complex;cell part;cell;organelle part	binding;catalytic activity	Cytoskeleton ;		GO:0010926,anatomical structure formation;GO:0006892,post-Golgi vesicle-mediated transport;GO:0006996,organelle organization;GO:0032502,developmental process;GO:0007015,actin filament organization;GO:0046907,intracellular transport;GO:0030036,actin cytoskeleton organization;GO:0048731,system development;GO:0051641,cellular localization;GO:0030029,actin filament-based process;GO:0030705,cytoskelet…	GO:0044446,intracellular organelle part;GO:0044431,Golgi apparatus part;GO:0000139,Golgi membrane;GO:0031982,vesicle;GO:0044422,organelle part;GO:0070062,extracellular vesicular exosome;GO:0044464,cell part;GO:0005794,Golgi apparatus;GO:0005769,early endosome;GO:0043232,intracellular non-membrane-bounded organelle;GO:0043231,intracellular membrane-bounded organelle;GO:0016459,myosin complex;GO:00…	GO:0032553,ribonucleotide binding;GO:0001883,purine nucleoside binding;GO:0017111,nucleoside-triphosphatase activity;GO:0008289,lipid binding;GO:0005515,protein binding;GO:0003824,catalytic activity;GO:0000146,microfilament motor activity;GO:0003774,motor activity;GO:0005516,calmodulin binding;GO:0005543,phospholipid binding;GO:0032559,adenyl ribonucleotide binding;GO:0051015,actin filament bindi…
432	tr|A0A024R3I5|A0A024R3I5_HUMAN	Melanoma cell adhesion molecule, isoform CRA_a OS=Homo sapiens GN=MCAM PE=4 SV=1	sp|P43121|MUC18_HUMAN	up	1.54491	0.00925738	regulation of biological process;positive regulation of biological process;developmental process;multicellular organismal process;cellular process;response to stimulus;biological adhesion;localization;locomotion;biological regulation	extracellular region part;extracellular region;organelle;cell part;cell				GO:0065007,biological regulation;GO:0030334,regulation of cell migration;GO:0032879,regulation of localization;GO:0032501,multicellular organismal process;GO:0003094,glomerular filtration;GO:0016337,cell-cell adhesion;GO:0040012,regulation of locomotion;GO:0022610,biological adhesion;GO:0050789,regulation of biological process;GO:0048522,positive regulation of cellular process;GO:0007157,heteroph…	GO:0043229,intracellular organelle;GO:0043204,perikaryon;GO:0044464,cell part;GO:0005924,cell-substrate adherens junction;GO:0070161,anchoring junction;GO:0016021,integral to membrane;GO:0043227,membrane-bounded organelle;GO:0044421,extracellular region part;GO:0005615,extracellular space;GO:0043231,intracellular membrane-bounded organelle;GO:0044424,intracellular part;GO:0005925,focal adhesion;G…
436	tr|B3KMS0|B3KMS0_HUMAN	Condensin complex subunit 1 OS=Homo sapiens PE=2 SV=1		down	0.765919	0.0134242	cellular component organization or biogenesis;cellular process	organelle;macromolecular complex;cell part;cell;organelle part;membrane-enclosed lumen	binding	Chromatin structure and dynamics ; Cell cycle control, cell division, chromosome partitioning ;	Cell cycle - yeast	GO:0007067,mitosis;GO:0006996,organelle organization;GO:0000087,M phase of mitotic cell cycle;GO:0022402,cell cycle process;GO:0030261,chromosome condensation;GO:0048285,organelle fission;GO:0000278,mitotic cell cycle;GO:0000279,M phase;GO:0000280,nuclear division;GO:0051276,chromosome organization;GO:0006323,DNA packaging;GO:0000236,mitotic prometaphase;GO:0051301,cell division;GO:0009987,cellul…	GO:0044446,intracellular organelle part;GO:0000779,condensed chromosome, centromeric region;GO:0031981,nuclear lumen;GO:0043233,organelle lumen;GO:0044422,organelle part;GO:0044464,cell part;GO:0005654,nucleoplasm;GO:0000228,nuclear chromosome;GO:0043232,intracellular non-membrane-bounded organelle;GO:0043231,intracellular membrane-bounded organelle;GO:0031974,membrane-enclosed lumen;GO:0005623,c…	GO:0042393,histone binding;GO:0003682,chromatin binding;GO:0005515,protein binding;GO:0005488,binding	ko04111,Cell cycle - yeast
437	tr|V9HWC7|V9HWC7_HUMAN	Epididymis secretory sperm binding protein Li 128m OS=Homo sapiens GN=HEL-S-128m PE=2 SV=1	sp|P30041|PRDX6_HUMAN	down	0.674444	0.000126304	regulation of biological process;cellular component organization or biogenesis;positive regulation of biological process;multicellular organismal process;cellular process;response to stimulus;negative regulation of biological process;biological regulation;metabolic process;death	extracellular region part;extracellular region;organelle;cell part;cell;organelle part;membrane-enclosed lumen	enzyme regulator activity;binding;catalytic activity;antioxidant activity	Posttranslational modification, protein turnover, chaperones ;	Phenylalanine metabolism;Metabolic pathways;Methane metabolism;Phenylpropanoid biosynthesis;Microbial metabolism in diverse environments;Biosynthesis of secondary metabolites	GO:0065007,biological regulation;GO:0050793,regulation of developmental process;GO:0019637,organophosphate metabolic process;GO:0006950,response to stress;GO:0010558,negative regulation of macromolecule biosynthetic process;GO:0042221,response to chemical stimulus;GO:0052548,regulation of endopeptidase activity;GO:0031326,regulation of cellular biosynthetic process;GO:0031324,negative regulation …	GO:0044446,intracellular organelle part;GO:0005777,peroxisome;GO:0031982,vesicle;GO:0005764,lysosome;GO:0043233,organelle lumen;GO:0044422,organelle part;GO:0070062,extracellular vesicular exosome;GO:0044464,cell part;GO:0044438,microbody part;GO:0043231,intracellular membrane-bounded organelle;GO:0005739,mitochondrion;GO:0031974,membrane-enclosed lumen;GO:0005623,cell;GO:0005634,nucleus;GO:00055…	GO:0051723,protein methylesterase activity;GO:0043028,caspase regulator activity;GO:0005515,protein binding;GO:0003824,catalytic activity;GO:0016788,hydrolase activity, acting on ester bonds;GO:0016209,antioxidant activity;GO:0019899,enzyme binding;GO:0016491,oxidoreductase activity;GO:0030234,enzyme regulator activity;GO:0016298,lipase activity;GO:0004857,enzyme inhibitor activity;GO:0031625,ubi…	ko01120,Microbial metabolism in diverse environments;ko01110,Biosynthesis of secondary metabolites;ko00360,Phenylalanine metabolism;ko01100,Metabolic pathways;ko00680,Methane metabolism;ko00940,Phenylpropanoid biosynthesis
439	sp|P26599|PTBP1_HUMAN	Polypyrimidine tract-binding protein 1 OS=Homo sapiens GN=PTBP1 PE=1 SV=1		down	0.441777	9.74099e-05	regulation of biological process;establishment of localization;cellular component organization or biogenesis;positive regulation of biological process;developmental process;multicellular organismal process;cellular process;signaling;negative regulation of biological process;localization;biological regulation;metabolic process	extracellular region part;extracellular region;organelle;cell part;cell;organelle part;membrane-enclosed lumen	binding;catalytic activity			GO:0065007,biological regulation;GO:0034960,cellular biopolymer metabolic process;GO:0010628,positive regulation of gene expression;GO:0050793,regulation of developmental process;GO:0045893,positive regulation of transcription, DNA-dependent;GO:0060341,regulation of cellular localization;GO:0048731,system development;GO:0050684,regulation of mRNA processing;GO:0031326,regulation of cellular biosy…	GO:0043229,intracellular organelle;GO:0044446,intracellular organelle part;GO:0005730,nucleolus;GO:0031981,nuclear lumen;GO:0031982,vesicle;GO:0043233,organelle lumen;GO:0044422,organelle part;GO:0070062,extracellular vesicular exosome;GO:0044464,cell part;GO:0043230,extracellular organelle;GO:0005654,nucleoplasm;GO:0043227,membrane-bounded organelle;GO:0043232,intracellular non-membrane-bounded …	GO:0004536,deoxyribonuclease activity;GO:0043566,structure-specific DNA binding;GO:0005515,protein binding;GO:0003824,catalytic activity;GO:0016788,hydrolase activity, acting on ester bonds;GO:0043565,sequence-specific DNA binding;GO:0003677,DNA binding;GO:0003729,mRNA binding;GO:0003676,nucleic acid binding;GO:0000166,nucleotide binding;GO:0003723,RNA binding;GO:0004518,nuclease activity;GO:0005…
442	tr|B2RBW5|B2RBW5_HUMAN	cDNA, FLJ95737, highly similar to Homo sapiens aconitase 2, mitochondrial (ACO2), nuclear geneencoding mitochondrial protein, mRNA OS=Homo sapiens PE=2 SV=1	tr|A2A274|A2A274_HUMAN;sp|Q99798|ACON_HUMAN;tr|B4DZ08|B4DZ08_HUMAN	up	1.21189	0.00472051	metabolic process;cellular process	organelle;cell part;cell;organelle part;membrane-enclosed lumen	binding;catalytic activity	Energy production and conversion ;	Glyoxylate and dicarboxylate metabolism;Metabolic pathways;Reductive carboxylate cycle (CO2 fixation);Microbial metabolism in diverse environments;Citrate cycle (TCA cycle);Biosynthesis of secondary metabolites	GO:0006082,organic acid metabolic process;GO:0045333,cellular respiration;GO:0015980,energy derivation by oxidation of organic compounds;GO:0006732,coenzyme metabolic process;GO:0042180,cellular ketone metabolic process;GO:0044237,cellular metabolic process;GO:0006099,tricarboxylic acid cycle;GO:0008152,metabolic process;GO:0019752,carboxylic acid metabolic process;GO:0043436,oxoacid metabolic pr…	GO:0043229,intracellular organelle;GO:0044446,intracellular organelle part;GO:0044444,cytoplasmic part;GO:0043209,myelin sheath;GO:0043233,organelle lumen;GO:0044422,organelle part;GO:0031980,mitochondrial lumen;GO:0044464,cell part;GO:0005759,mitochondrial matrix;GO:0043227,membrane-bounded organelle;GO:0043231,intracellular membrane-bounded organelle;GO:0044424,intracellular part;GO:0005739,mit…	GO:0043169,cation binding;GO:0046872,metal ion binding;GO:0016829,lyase activity;GO:0051540,metal cluster binding;GO:0005506,iron ion binding;GO:0005515,protein binding;GO:0003824,catalytic activity;GO:0046914,transition metal ion binding;GO:0005488,binding;GO:0043167,ion binding;GO:0051539,4 iron, 4 sulfur cluster binding;GO:0051536,iron-sulfur cluster binding;GO:0016835,carbon-oxygen lyase acti…	ko00630,Glyoxylate and dicarboxylate metabolism;ko01120,Microbial metabolism in diverse environments;ko00020,Citrate cycle (TCA cycle);ko01110,Biosynthesis of secondary metabolites;ko00720,Reductive carboxylate cycle (CO2 fixation);ko01100,Metabolic pathways
443	tr|A0A024RBX9|A0A024RBX9_HUMAN	Pyruvate dehydrogenase E1 component subunit alpha OS=Homo sapiens GN=PDHA1 PE=4 SV=1	sp|P08559|ODPA_HUMAN	up	1.46556	0.0114831	regulation of biological process;metabolic process;biological regulation;cellular process	organelle;macromolecular complex;cell part;cell;organelle part;membrane-enclosed lumen	catalytic activity	Energy production and conversion ;	Glycolysis / Gluconeogenesis;Biosynthesis of secondary metabolites;Butanoate metabolism;Metabolic pathways;Valine, leucine and isoleucine biosynthesis;Pyruvate metabolism;Microbial metabolism in diverse environments;Citrate cycle (TCA cycle)	GO:0065007,biological regulation;GO:0019318,hexose metabolic process;GO:0044238,primary metabolic process;GO:0051193,regulation of cofactor metabolic process;GO:0031326,regulation of cellular biosynthetic process;GO:0015980,energy derivation by oxidation of organic compounds;GO:0006732,coenzyme metabolic process;GO:0009889,regulation of biosynthetic process;GO:0019752,carboxylic acid metabolic pr…	GO:0043229,intracellular organelle;GO:0044446,intracellular organelle part;GO:0044444,cytoplasmic part;GO:0043209,myelin sheath;GO:0043233,organelle lumen;GO:0044422,organelle part;GO:0031980,mitochondrial lumen;GO:0044464,cell part;GO:0005759,mitochondrial matrix;GO:0043227,membrane-bounded organelle;GO:0043231,intracellular membrane-bounded organelle;GO:0043234,protein complex;GO:0044424,intrac…	GO:0016624,oxidoreductase activity, acting on the aldehyde or oxo group of donors, disulfide as acceptor;GO:0004738,pyruvate dehydrogenase activity;GO:0016620,oxidoreductase activity, acting on the aldehyde or oxo group of donors, NAD or NADP as acceptor;GO:0034604,pyruvate dehydrogenase (NAD+) activity;GO:0034603,pyruvate dehydrogenase [NAD(P)+] activity;GO:0016903,oxidoreductase activity, actin…	ko01120,Microbial metabolism in diverse environments;ko00290,Valine, leucine and isoleucine biosynthesis;ko01110,Biosynthesis of secondary metabolites;ko01100,Metabolic pathways;ko00620,Pyruvate metabolism;ko00010,Glycolysis / Gluconeogenesis;ko00020,Citrate cycle (TCA cycle);ko00650,Butanoate metabolism
445	sp|P62269|RS18_HUMAN	40S ribosomal protein S18 OS=Homo sapiens GN=RPS18 PE=1 SV=3		down	0.599865	0.0445519	reproductive process;reproduction;regulation of biological process;establishment of localization;cellular component organization or biogenesis;developmental process;multicellular organismal process;cellular process;response to stimulus;signaling;viral reproduction;localization;biological regulation;metabolic process	extracellular region part;extracellular region;organelle;macromolecular complex;cell part;cell;organelle part	molecular transducer activity;structural molecule activity;binding	Translation, ribosomal structure and biogenesis ;	Ribosome	GO:0065007,biological regulation;GO:0034960,cellular biopolymer metabolic process;GO:0006612,protein targeting to membrane;GO:0022415,viral reproductive process;GO:0031326,regulation of cellular biosynthetic process;GO:0006414,translational elongation;GO:0009069,serine family amino acid metabolic process;GO:0007154,cell communication;GO:0043283,biopolymer metabolic process;GO:0043284,biopolymer b…	GO:0044446,intracellular organelle part;GO:0030529,ribonucleoprotein complex;GO:0031982,vesicle;GO:0044422,organelle part;GO:0070062,extracellular vesicular exosome;GO:0005581,collagen;GO:0044464,cell part;GO:0044420,extracellular matrix part;GO:0043232,intracellular non-membrane-bounded organelle;GO:0043231,intracellular membrane-bounded organelle;GO:0033279,ribosomal subunit;GO:0030055,cell-sub…	GO:0003676,nucleic acid binding;GO:0004872,receptor activity;GO:0005515,protein binding;GO:0003723,RNA binding;GO:0019843,rRNA binding;GO:0005488,binding;GO:0005198,structural molecule activity;GO:0004930,G-protein coupled receptor activity;GO:0060089,molecular transducer activity;GO:0004871,signal transducer activity;GO:0042277,peptide binding;GO:0003735,structural constituent of ribosome;GO:000…	ko03010,Ribosome
454	tr|B2R5M9|B2R5M9_HUMAN	cDNA, FLJ92537, highly similar to Homo sapiens procollagen-lysine, 2-oxoglutarate 5-dioxygenase (lysine hydroxylase, Ehlers-Danlos syndrome type VI) (PLOD), mRNA OS=Homo sapiens PE=2 SV=1	tr|A0A024R4H0|A0A024R4H0_HUMAN;sp|Q02809|PLOD1_HUMAN	down	0.73349	0.00678952	response to stimulus;cellular component organization or biogenesis;developmental process;metabolic process;multicellular organismal process;cellular process	extracellular region part;extracellular region;organelle;cell part;cell;organelle part	binding;catalytic activity		Lysine degradation	GO:0034960,cellular biopolymer metabolic process;GO:0046394,carboxylic acid biosynthetic process;GO:0006950,response to stress;GO:0042221,response to chemical stimulus;GO:0048731,system development;GO:0009719,response to endogenous stimulus;GO:0044238,primary metabolic process;GO:0009309,amine biosynthetic process;GO:0009888,tissue development;GO:0043062,extracellular structure organization;GO:00…	GO:0044446,intracellular organelle part;GO:0031982,vesicle;GO:0044422,organelle part;GO:0070062,extracellular vesicular exosome;GO:0005789,endoplasmic reticulum membrane;GO:0005581,collagen;GO:0044464,cell part;GO:0030867,rough endoplasmic reticulum membrane;GO:0044420,extracellular matrix part;GO:0043231,intracellular membrane-bounded organelle;GO:0005623,cell;GO:0042175,nuclear envelope-endopla…	GO:0043169,cation binding;GO:0042803,protein homodimerization activity;GO:0005506,iron ion binding;GO:0005515,protein binding;GO:0003824,catalytic activity;GO:0046914,transition metal ion binding;GO:0043167,ion binding;GO:0016491,oxidoreductase activity;GO:0070815,peptidyl-lysine 5-dioxygenase activity;GO:0008475,procollagen-lysine 5-dioxygenase activity;GO:0016706,oxidoreductase activity, acting…	ko00310,Lysine degradation
457	sp|Q15717|ELAV1_HUMAN	ELAV-like protein 1 OS=Homo sapiens GN=ELAVL1 PE=1 SV=2		up	1.21225	0.0250087	regulation of biological process;positive regulation of biological process;negative regulation of biological process;developmental process;metabolic process;biological regulation;multicellular organismal process;cellular process	organelle;cell part;cell;organelle part;membrane-enclosed lumen	binding	General function prediction only ;		GO:0010604,positive regulation of macromolecule metabolic process;GO:0065007,biological regulation;GO:0060255,regulation of macromolecule metabolic process;GO:0045727,positive regulation of translation;GO:0032502,developmental process;GO:0009893,positive regulation of metabolic process;GO:0019222,regulation of metabolic process;GO:0006417,regulation of translation;GO:0031326,regulation of cellula…	GO:0043229,intracellular organelle;GO:0044446,intracellular organelle part;GO:0044444,cytoplasmic part;GO:0031981,nuclear lumen;GO:0043233,organelle lumen;GO:0044422,organelle part;GO:0044464,cell part;GO:0005654,nucleoplasm;GO:0043227,membrane-bounded organelle;GO:0043231,intracellular membrane-bounded organelle;GO:0044424,intracellular part;GO:0031974,membrane-enclosed lumen;GO:0005737,cytoplas…	GO:0019901,protein kinase binding;GO:0003676,nucleic acid binding;GO:0000166,nucleotide binding;GO:0005515,protein binding;GO:0003723,RNA binding;GO:0005488,binding;GO:0019899,enzyme binding;GO:0019900,kinase binding;GO:0003725,double-stranded RNA binding
459	tr|B4DHQ3|B4DHQ3_HUMAN	Phosphoserine aminotransferase OS=Homo sapiens PE=2 SV=1	tr|A0A024R222|A0A024R222_HUMAN;sp|Q9Y617|SERC_HUMAN	down	0.726543	0.0188322	metabolic process;cellular process	extracellular region part;extracellular region;organelle;cell part;cell	catalytic activity	Coenzyme transport and metabolism ; Amino acid transport and metabolism ;	Metabolic pathways;Methane metabolism;Glycine, serine and threonine metabolism;Microbial metabolism in diverse environments;Vitamin B6 metabolism	GO:0016053,organic acid biosynthetic process;GO:0006766,vitamin metabolic process;GO:0006082,organic acid metabolic process;GO:0046394,carboxylic acid biosynthetic process;GO:0044238,primary metabolic process;GO:0009309,amine biosynthetic process;GO:0046483,heterocycle metabolic process;GO:0044106,cellular amine metabolic process;GO:0042180,cellular ketone metabolic process;GO:0009069,serine fami…	GO:0044444,cytoplasmic part;GO:0031982,vesicle;GO:0070062,extracellular vesicular exosome;GO:0044464,cell part;GO:0043230,extracellular organelle;GO:0043227,membrane-bounded organelle;GO:0044421,extracellular region part;GO:0044424,intracellular part;GO:0005737,cytoplasm;GO:0005623,cell;GO:0005829,cytosol;GO:0043226,organelle;GO:0005622,intracellular;GO:0005576,extracellular region;GO:0065010,ext…	GO:0016740,transferase activity;GO:0003824,catalytic activity	ko01120,Microbial metabolism in diverse environments;ko00750,Vitamin B6 metabolism;ko01100,Metabolic pathways;ko00260,Glycine, serine and threonine metabolism;ko00680,Methane metabolism
460	tr|A0A024R6G4|A0A024R6G4_HUMAN	Aldehyde dehydrogenase 6 family, member A1, isoform CRA_b OS=Homo sapiens GN=ALDH6A1 PE=3 SV=1	sp|Q02252|MMSA_HUMAN	up	1.29135	0.0393809	developmental process;metabolic process;cellular process	extracellular region part;extracellular region;organelle;cell part;cell;organelle part;membrane-enclosed lumen	binding;catalytic activity	Energy production and conversion ;	Inositol phosphate metabolism;Metabolic pathways;Propanoate metabolism;Valine, leucine and isoleucine degradation	GO:0016054,organic acid catabolic process;GO:0044270,nitrogen compound catabolic process;GO:0044238,primary metabolic process;GO:0046483,heterocycle metabolic process;GO:0006520,cellular amino acid metabolic process;GO:0019752,carboxylic acid metabolic process;GO:0055086,nucleobase, nucleoside and nucleotide metabolic process;GO:0019794,nonprotein amino acid metabolic process;GO:0055114,oxidation…	GO:0043229,intracellular organelle;GO:0044446,intracellular organelle part;GO:0044444,cytoplasmic part;GO:0031981,nuclear lumen;GO:0031982,vesicle;GO:0043233,organelle lumen;GO:0044422,organelle part;GO:0070062,extracellular vesicular exosome;GO:0031980,mitochondrial lumen;GO:0044464,cell part;GO:0043230,extracellular organelle;GO:0005654,nucleoplasm;GO:0005759,mitochondrial matrix;GO:0043227,mem…	GO:0033293,monocarboxylic acid binding;GO:0008289,lipid binding;GO:0005504,fatty acid binding;GO:0003824,catalytic activity;GO:0016788,hydrolase activity, acting on ester bonds;GO:0016620,oxidoreductase activity, acting on the aldehyde or oxo group of donors, NAD or NADP as acceptor;GO:0016491,oxidoreductase activity;GO:0000062,acyl-CoA binding;GO:0016903,oxidoreductase activity, acting on the al…	ko00562,Inositol phosphate metabolism;ko00280,Valine, leucine and isoleucine degradation;ko01100,Metabolic pathways;ko00640,Propanoate metabolism
467	tr|A0A024RCR6|A0A024RCR6_HUMAN	HLA-B associated transcript 3, isoform CRA_a OS=Homo sapiens GN=BAT3 PE=4 SV=1		down	0.779454	0.0453249	regulation of biological process;cellular component organization or biogenesis;positive regulation of biological process;developmental process;multicellular organismal process;cellular process;response to stimulus;signaling;negative regulation of biological process;localization;biological regulation;metabolic process;death	organelle;macromolecular complex;cell part;cell;organelle part;membrane-enclosed lumen	binding			GO:0009894,regulation of catabolic process;GO:0065007,biological regulation;GO:0034960,cellular biopolymer metabolic process;GO:0050793,regulation of developmental process;GO:0019941,modification-dependent protein catabolic process;GO:0006950,response to stress;GO:0048731,system development;GO:0031324,negative regulation of cellular metabolic process;GO:0009892,negative regulation of metabolic pr…	GO:0043229,intracellular organelle;GO:0044446,intracellular organelle part;GO:0031981,nuclear lumen;GO:0043233,organelle lumen;GO:0044422,organelle part;GO:0044464,cell part;GO:0005654,nucleoplasm;GO:0043227,membrane-bounded organelle;GO:0043231,intracellular membrane-bounded organelle;GO:0044424,intracellular part;GO:0031974,membrane-enclosed lumen;GO:0005623,cell;GO:0005634,nucleus;GO:0043226,o…	GO:0043022,ribosome binding;GO:0043021,ribonucleoprotein binding;GO:0019899,enzyme binding;GO:0005515,protein binding;GO:0031625,ubiquitin protein ligase binding;GO:0051787,misfolded protein binding;GO:0005488,binding
468	sp|P08779|K1C16_HUMAN	Keratin, type I cytoskeletal 16 OS=Homo sapiens GN=KRT16 PE=1 SV=4		down	0.610658	5.71643e-05	immune system process;regulation of biological process;cellular component organization or biogenesis;developmental process;multicellular organismal process;cellular process;cell proliferation;response to stimulus;negative regulation of biological process;localization;locomotion;biological regulation	extracellular region part;extracellular region;organelle;macromolecular complex;cell part;cell;organelle part	structural molecule activity			GO:0065007,biological regulation;GO:0016477,cell migration;GO:0042303,molting cycle;GO:0048870,cell motility;GO:0009605,response to external stimulus;GO:0006950,response to stress;GO:0031424,keratinization;GO:0042221,response to chemical stimulus;GO:0048731,system development;GO:0009888,tissue development;GO:0040012,regulation of locomotion;GO:0007398,ectoderm development;GO:0006955,immune respon…	GO:0043229,intracellular organelle;GO:0044446,intracellular organelle part;GO:0044444,cytoplasmic part;GO:0031982,vesicle;GO:0044422,organelle part;GO:0070062,extracellular vesicular exosome;GO:0044464,cell part;GO:0043230,extracellular organelle;GO:0043227,membrane-bounded organelle;GO:0045111,intermediate filament cytoskeleton;GO:0043232,intracellular non-membrane-bounded organelle;GO:0044421,e…	GO:0005198,structural molecule activity;GO:0005200,structural constituent of cytoskeleton
469	tr|Q53FB6|Q53FB6_HUMAN	Mitochondrial aldehyde dehydrogenase 2 variant (Fragment) OS=Homo sapiens PE=2 SV=1	sp|P05091|ALDH2_HUMAN	up	1.30636	0.00069884	regulation of biological process;multi-organism process;developmental process;multicellular organismal process;cellular process;response to stimulus;signaling;negative regulation of biological process;biological regulation;metabolic process;death	extracellular region part;extracellular region;organelle;cell part;cell;organelle part;membrane-enclosed lumen	electron carrier activity;binding;catalytic activity	Energy production and conversion ;	Glycerolipid metabolism;Pentose and glucuronate interconversions;Biosynthesis of secondary metabolites;Chloroalkane and chloroalkene degradation;Lysine degradation;Histidine metabolism;Valine, leucine and isoleucine degradation;Pyruvate metabolism;Microbial metabolism in diverse environments;Tryptophan metabolism;Ascorbate and aldarate metabolism;Glycolysis / Gluconeogenesis;beta-Alanine metaboli…	GO:0007268,synaptic transmission;GO:0065007,biological regulation;GO:0009617,response to bacterium;GO:0050793,regulation of developmental process;GO:0007267,cell-cell signaling;GO:0006950,response to stress;GO:0002237,response to molecule of bacterial origin;GO:0034310,monohydric alcohol catabolic process;GO:0043279,response to alkaloid;GO:0042221,response to chemical stimulus;GO:0048731,system d…	GO:0043229,intracellular organelle;GO:0044446,intracellular organelle part;GO:0044444,cytoplasmic part;GO:0031982,vesicle;GO:0043233,organelle lumen;GO:0044422,organelle part;GO:0070062,extracellular vesicular exosome;GO:0031980,mitochondrial lumen;GO:0044464,cell part;GO:0043230,extracellular organelle;GO:0005759,mitochondrial matrix;GO:0043227,membrane-bounded organelle;GO:0044421,extracellular…	GO:0009055,electron carrier activity;GO:0016903,oxidoreductase activity, acting on the aldehyde or oxo group of donors;GO:0042802,identical protein binding;GO:0000166,nucleotide binding;GO:0005515,protein binding;GO:0003824,catalytic activity;GO:0005488,binding;GO:0051287,NAD or NADH binding;GO:0016620,oxidoreductase activity, acting on the aldehyde or oxo group of donors, NAD or NADP as acceptor…	ko00340,Histidine metabolism;ko00625,Chloroalkane and chloroalkene degradation;ko01110,Biosynthesis of secondary metabolites;ko00040,Pentose and glucuronate interconversions;ko00620,Pyruvate metabolism;ko00010,Glycolysis / Gluconeogenesis;ko00380,Tryptophan metabolism;ko00310,Lysine degradation;ko01120,Microbial metabolism in diverse environments;ko00280,Valine, leucine and isoleucine degradation…
477	sp|O60568|PLOD3_HUMAN	Procollagen-lysine,2-oxoglutarate 5-dioxygenase 3 OS=Homo sapiens GN=PLOD3 PE=1 SV=1		down	0.748871	0.0137615	response to stimulus;cellular component organization or biogenesis;developmental process;localization;metabolic process;biological regulation;multicellular organismal process;cellular process	extracellular region part;extracellular region;organelle;cell part;cell;organelle part	binding;catalytic activity		Lysine degradation;Other types of O-glycan biosynthesis	GO:0065007,biological regulation;GO:0030199,collagen fibril organization;GO:0034960,cellular biopolymer metabolic process;GO:0042221,response to chemical stimulus;GO:0000902,cell morphogenesis;GO:0048731,system development;GO:0009719,response to endogenous stimulus;GO:0009888,tissue development;GO:0000904,cell morphogenesis involved in differentiation;GO:0043283,biopolymer metabolic process;GO:00…	GO:0044446,intracellular organelle part;GO:0031982,vesicle;GO:0044422,organelle part;GO:0070062,extracellular vesicular exosome;GO:0005789,endoplasmic reticulum membrane;GO:0005581,collagen;GO:0044464,cell part;GO:0030867,rough endoplasmic reticulum membrane;GO:0044420,extracellular matrix part;GO:0043231,intracellular membrane-bounded organelle;GO:0005623,cell;GO:0042175,nuclear envelope-endopla…	GO:0043169,cation binding;GO:0005506,iron ion binding;GO:0005515,protein binding;GO:0003824,catalytic activity;GO:0046914,transition metal ion binding;GO:0043167,ion binding;GO:0016491,oxidoreductase activity;GO:0070815,peptidyl-lysine 5-dioxygenase activity;GO:0008475,procollagen-lysine 5-dioxygenase activity;GO:0016706,oxidoreductase activity, acting on paired donors, with incorporation or redu…	ko00310,Lysine degradation;ko00514,Other types of O-glycan biosynthesis
478	sp|Q9Y3F4|STRAP_HUMAN	Serine-threonine kinase receptor-associated protein OS=Homo sapiens GN=STRAP PE=1 SV=1		down	0.727766	0.040492	regulation of biological process;cellular component organization or biogenesis;developmental process;multicellular organismal process;cellular process;cell proliferation;response to stimulus;signaling;negative regulation of biological process;localization;locomotion;biological regulation;metabolic process	organelle;macromolecular complex;cell part;cell;organelle part;membrane-enclosed lumen	binding	General function prediction only ;	RNA transport	GO:0065007,biological regulation;GO:0034960,cellular biopolymer metabolic process;GO:0050793,regulation of developmental process;GO:0022604,regulation of cell morphogenesis;GO:0010558,negative regulation of macromolecule biosynthetic process;GO:0031326,regulation of cellular biosynthetic process;GO:0031324,negative regulation of cellular metabolic process;GO:0051239,regulation of multicellular or…	GO:0043229,intracellular organelle;GO:0044446,intracellular organelle part;GO:0044444,cytoplasmic part;GO:0031981,nuclear lumen;GO:0043233,organelle lumen;GO:0044422,organelle part;GO:0044464,cell part;GO:0005654,nucleoplasm;GO:0034719,SMN-Sm protein complex;GO:0043227,membrane-bounded organelle;GO:0043231,intracellular membrane-bounded organelle;GO:0043234,protein complex;GO:0044424,intracellula…	GO:0005515,protein binding;GO:0005102,receptor binding;GO:0005488,binding	ko03013,RNA transport
484	sp|P06737|PYGL_HUMAN	Glycogen phosphorylase, liver form OS=Homo sapiens GN=PYGL PE=1 SV=4		down	0.810589	0.0330937	metabolic process;biological regulation;death;cellular process	extracellular region part;extracellular region;organelle;cell part;cell	binding;catalytic activity	Carbohydrate transport and metabolism ;	Insulin signaling pathway;Starch and sucrose metabolism	GO:0019321,pentose metabolic process;GO:0065007,biological regulation;GO:0044275,cellular carbohydrate catabolic process;GO:0034960,cellular biopolymer metabolic process;GO:0044247,cellular polysaccharide catabolic process;GO:0019318,hexose metabolic process;GO:0044238,primary metabolic process;GO:0046364,monosaccharide biosynthetic process;GO:0005977,glycogen metabolic process;GO:0046483,heteroc…	GO:0044444,cytoplasmic part;GO:0031982,vesicle;GO:0070062,extracellular vesicular exosome;GO:0044464,cell part;GO:0043230,extracellular organelle;GO:0043227,membrane-bounded organelle;GO:0044421,extracellular region part;GO:0044424,intracellular part;GO:0005737,cytoplasm;GO:0005623,cell;GO:0005829,cytosol;GO:0043226,organelle;GO:0005886,plasma membrane;GO:0005622,intracellular;GO:0005576,extracel…	GO:0032553,ribonucleotide binding;GO:0048029,monosaccharide binding;GO:0001883,purine nucleoside binding;GO:0042803,protein homodimerization activity;GO:0033293,monocarboxylic acid binding;GO:0070279,vitamin B6 binding;GO:0008289,lipid binding;GO:0005515,protein binding;GO:0003824,catalytic activity;GO:0032052,bile acid binding;GO:0032559,adenyl ribonucleotide binding;GO:0030170,pyridoxal phospha…	ko04910,Insulin signaling pathway;ko00500,Starch and sucrose metabolism
486	sp|P23921|RIR1_HUMAN	Ribonucleoside-diphosphate reductase large subunit OS=Homo sapiens GN=RRM1 PE=1 SV=1		down	0.73395	0.0335559	reproductive process;reproduction;cellular component organization or biogenesis;developmental process;multicellular organismal process;cellular process;cell proliferation;response to stimulus;metabolic process	extracellular region part;organelle;cell part;membrane-enclosed lumen;extracellular region;cell;macromolecular complex;organelle part	binding;catalytic activity	Nucleotide transport and metabolism ;	Metabolic pathways;Glutathione metabolism;Purine metabolism;Pyrimidine metabolism	GO:0046546,development of primary male sexual characteristics;GO:0034960,cellular biopolymer metabolic process;GO:0046661,male sex differentiation;GO:0048731,system development;GO:0000278,mitotic cell cycle;GO:0046483,heterocycle metabolic process;GO:0043283,biopolymer metabolic process;GO:0043010,camera-type eye development;GO:0007548,sex differentiation;GO:0043284,biopolymer biosynthetic proces…	GO:0044446,intracellular organelle part;GO:0031967,organelle envelope;GO:0031981,nuclear lumen;GO:0031982,vesicle;GO:0043233,organelle lumen;GO:0044422,organelle part;GO:0070062,extracellular vesicular exosome;GO:0044464,cell part;GO:0005654,nucleoplasm;GO:0043231,intracellular membrane-bounded organelle;GO:0031974,membrane-enclosed lumen;GO:0005623,cell;GO:0005634,nucleus;GO:0044425,membrane par…	GO:0032553,ribonucleotide binding;GO:0001883,purine nucleoside binding;GO:0032555,purine ribonucleotide binding;GO:0000166,nucleotide binding;GO:0005515,protein binding;GO:0003824,catalytic activity;GO:0005488,binding;GO:0005524,ATP binding;GO:0001882,nucleoside binding;GO:0017076,purine nucleotide binding;GO:0030554,adenyl nucleotide binding;GO:0016491,oxidoreductase activity;GO:0032559,adenyl r…	ko00480,Glutathione metabolism;ko00240,Pyrimidine metabolism;ko00230,Purine metabolism;ko01100,Metabolic pathways
491	sp|P62081|RS7_HUMAN	40S ribosomal protein S7 OS=Homo sapiens GN=RPS7 PE=1 SV=1		up	1.49323	0.0124034	reproductive process;reproduction;immune system process;regulation of biological process;establishment of localization;cellular component organization or biogenesis;developmental process;multicellular organismal process;cellular process;viral reproduction;localization;biological regulation;metabolic process	extracellular region part;organelle;cell part;membrane-enclosed lumen;extracellular region;cell;macromolecular complex;organelle part	structural molecule activity;binding		Ribosome	GO:0042274,ribosomal small subunit biogenesis;GO:0034960,cellular biopolymer metabolic process;GO:0022415,viral reproductive process;GO:0048731,system development;GO:0030097,hemopoiesis;GO:0014020,primary neural tube formation;GO:0043283,biopolymer metabolic process;GO:0001843,neural tube closure;GO:0043284,biopolymer biosynthetic process;GO:0005975,carbohydrate metabolic process;GO:0048646,anato…	GO:0044446,intracellular organelle part;GO:0030529,ribonucleoprotein complex;GO:0031981,nuclear lumen;GO:0031982,vesicle;GO:0043233,organelle lumen;GO:0044422,organelle part;GO:0070062,extracellular vesicular exosome;GO:0044464,cell part;GO:0030684,preribosome;GO:0005815,microtubule organizing center;GO:0043232,intracellular non-membrane-bounded organelle;GO:0043231,intracellular membrane-bounded…	GO:0005198,structural molecule activity;GO:0003735,structural constituent of ribosome;GO:0005515,protein binding;GO:0046982,protein heterodimerization activity;GO:0005488,binding;GO:0046983,protein dimerization activity	ko03010,Ribosome
493	sp|P51610|HCFC1_HUMAN	Host cell factor 1 OS=Homo sapiens GN=HCFC1 PE=1 SV=2		down	0.796263	0.036104	reproductive process;reproduction;regulation of biological process;cellular component organization or biogenesis;positive regulation of biological process;cellular process;viral reproduction;negative regulation of biological process;biological regulation;metabolic process	organelle;macromolecular complex;cell part;cell;organelle part;membrane-enclosed lumen	protein binding transcription factor activity;binding;catalytic activity		Amino sugar and nucleotide sugar metabolism	GO:0065007,biological regulation;GO:0034960,cellular biopolymer metabolic process;GO:0010628,positive regulation of gene expression;GO:0022415,viral reproductive process;GO:0010558,negative regulation of macromolecule biosynthetic process;GO:0031326,regulation of cellular biosynthetic process;GO:0031324,negative regulation of cellular metabolic process;GO:0050821,protein stabilization;GO:0009892,…	GO:0043229,intracellular organelle;GO:0044446,intracellular organelle part;GO:0044444,cytoplasmic part;GO:0016585,chromatin remodeling complex;GO:0031981,nuclear lumen;GO:0042995,cell projection;GO:0043233,organelle lumen;GO:0044422,organelle part;GO:0043005,neuron projection;GO:0044464,cell part;GO:0005654,nucleoplasm;GO:0043227,membrane-bounded organelle;GO:0043231,intracellular membrane-bounde…	GO:0016747,transferase activity, transferring acyl groups other than amino-acyl groups;GO:0005515,protein binding;GO:0003824,catalytic activity;GO:0003713,transcription coactivator activity;GO:0016407,acetyltransferase activity;GO:0003682,chromatin binding;GO:0016563,transcription activator activity;GO:0008415,acyltransferase activity;GO:0042802,identical protein binding;GO:0016410,N-acyltransfer…	ko00520,Amino sugar and nucleotide sugar metabolism
495	sp|P15880|RS2_HUMAN	40S ribosomal protein S2 OS=Homo sapiens GN=RPS2 PE=1 SV=2		down	0.79878	0.0162075	reproductive process;reproduction;regulation of biological process;establishment of localization;cellular component organization or biogenesis;cellular process;viral reproduction;localization;biological regulation;metabolic process	extracellular region part;organelle;cell part;membrane-enclosed lumen;extracellular region;cell;macromolecular complex;organelle part	structural molecule activity;binding	Translation, ribosomal structure and biogenesis ;	Ribosome	GO:0051338,regulation of transferase activity;GO:0065007,biological regulation;GO:0034960,cellular biopolymer metabolic process;GO:0006612,protein targeting to membrane;GO:0022415,viral reproductive process;GO:0006414,translational elongation;GO:0009069,serine family amino acid metabolic process;GO:0043283,biopolymer metabolic process;GO:0043284,biopolymer biosynthetic process;GO:0043170,macromol…	GO:0044446,intracellular organelle part;GO:0030529,ribonucleoprotein complex;GO:0031981,nuclear lumen;GO:0031982,vesicle;GO:0043233,organelle lumen;GO:0044422,organelle part;GO:0070062,extracellular vesicular exosome;GO:0044464,cell part;GO:0005654,nucleoplasm;GO:0043232,intracellular non-membrane-bounded organelle;GO:0043231,intracellular membrane-bounded organelle;GO:0033279,ribosomal subunit;G…	GO:0003729,mRNA binding;GO:0003676,nucleic acid binding;GO:0017134,fibroblast growth factor binding;GO:0005515,protein binding;GO:0003723,RNA binding;GO:0005488,binding;GO:0005198,structural molecule activity;GO:0003735,structural constituent of ribosome;GO:0019899,enzyme binding;GO:0019838,growth factor binding	ko03010,Ribosome
503	tr|A4D0U5|A4D0U5_HUMAN	Testis derived transcript (3 LIM domains) OS=Homo sapiens GN=TES PE=4 SV=1	sp|Q9UGI8|TES_HUMAN	up	1.3007	0.00541956	cell proliferation;regulation of biological process;negative regulation of biological process;biological regulation;cellular process	organelle;macromolecular complex;cell part;cell	binding		Wnt signaling pathway	GO:0065007,biological regulation;GO:0050789,regulation of biological process;GO:0048523,negative regulation of cellular process;GO:0008285,negative regulation of cell proliferation;GO:0048519,negative regulation of biological process;GO:0042127,regulation of cell proliferation;GO:0050794,regulation of cellular process	GO:0043229,intracellular organelle;GO:0044464,cell part;GO:0005924,cell-substrate adherens junction;GO:0070161,anchoring junction;GO:0043227,membrane-bounded organelle;GO:0043231,intracellular membrane-bounded organelle;GO:0043234,protein complex;GO:0044424,intracellular part;GO:0005925,focal adhesion;GO:0030055,cell-substrate junction;GO:0005737,cytoplasm;GO:0005623,cell;GO:0005634,nucleus;GO:00…	GO:0043167,ion binding;GO:0043169,cation binding;GO:0046872,metal ion binding;GO:0008270,zinc ion binding;GO:0005515,protein binding;GO:0046914,transition metal ion binding;GO:0005488,binding	ko04310,Wnt signaling pathway
504	tr|Q5U077|Q5U077_HUMAN	L-lactate dehydrogenase OS=Homo sapiens GN=LDHB PE=2 SV=1	sp|P07195|LDHB_HUMAN	down	0.619459	0.00344087	metabolic process;cellular process	extracellular region part;extracellular region;organelle;cell part;cell	binding;catalytic activity	Energy production and conversion ;	Metabolic pathways;Propanoate metabolism;Pyruvate metabolism;Glycolysis / Gluconeogenesis;Cysteine and methionine metabolism;Microbial metabolism in diverse environments;Biosynthesis of secondary metabolites	GO:0006766,vitamin metabolic process;GO:0006082,organic acid metabolic process;GO:0019362,pyridine nucleotide metabolic process;GO:0044238,primary metabolic process;GO:0046496,nicotinamide nucleotide metabolic process;GO:0006090,pyruvate metabolic process;GO:0006769,nicotinamide metabolic process;GO:0006732,coenzyme metabolic process;GO:0042180,cellular ketone metabolic process;GO:0044237,cellula…	GO:0043229,intracellular organelle;GO:0044444,cytoplasmic part;GO:0043209,myelin sheath;GO:0031982,vesicle;GO:0070062,extracellular vesicular exosome;GO:0044464,cell part;GO:0043230,extracellular organelle;GO:0043227,membrane-bounded organelle;GO:0044421,extracellular region part;GO:0043231,intracellular membrane-bounded organelle;GO:0044424,intracellular part;GO:0005739,mitochondrion;GO:0005737,…	GO:0004457,lactate dehydrogenase activity;GO:0042802,identical protein binding;GO:0000166,nucleotide binding;GO:0005515,protein binding;GO:0003824,catalytic activity;GO:0016614,oxidoreductase activity, acting on CH-OH group of donors;GO:0005488,binding;GO:0051287,NAD or NADH binding;GO:0016491,oxidoreductase activity;GO:0004459,L-lactate dehydrogenase activity;GO:0048037,cofactor binding;GO:00198…	ko00010,Glycolysis / Gluconeogenesis;ko01120,Microbial metabolism in diverse environments;ko00270,Cysteine and methionine metabolism;ko01110,Biosynthesis of secondary metabolites;ko01100,Metabolic pathways;ko00640,Propanoate metabolism;ko00620,Pyruvate metabolism
505	tr|C9J2Y9|C9J2Y9_HUMAN	DNA-directed RNA polymerase OS=Homo sapiens GN=POLR2B PE=1 SV=2		down	0.805846	0.0372382	reproductive process;reproduction;regulation of biological process;positive regulation of biological process;developmental process;multicellular organismal process;cellular process;response to stimulus;viral reproduction;negative regulation of biological process;biological regulation;metabolic process	organelle;macromolecular complex;cell part;cell;organelle part;membrane-enclosed lumen	binding;catalytic activity	Transcription ;	Metabolic pathways;RNA polymerase;Purine metabolism;Huntington's disease;Pyrimidine metabolism	GO:0019827,stem cell maintenance;GO:0065007,biological regulation;GO:0034960,cellular biopolymer metabolic process;GO:0010628,positive regulation of gene expression;GO:0050793,regulation of developmental process;GO:0045893,positive regulation of transcription, DNA-dependent;GO:0006950,response to stress;GO:0031326,regulation of cellular biosynthetic process;GO:0009891,positive regulation of biosy…	GO:0043229,intracellular organelle;GO:0044446,intracellular organelle part;GO:0000784,nuclear chromosome, telomeric region;GO:0031981,nuclear lumen;GO:0044454,nuclear chromosome part;GO:0043233,organelle lumen;GO:0044422,organelle part;GO:0044464,cell part;GO:0005654,nucleoplasm;GO:0043227,membrane-bounded organelle;GO:0000228,nuclear chromosome;GO:0043232,intracellular non-membrane-bounded organ…	GO:0043169,cation binding;GO:0046872,metal ion binding;GO:0003676,nucleic acid binding;GO:0005515,protein binding;GO:0005488,binding;GO:0043167,ion binding;GO:0001882,nucleoside binding;GO:0003682,chromatin binding;GO:0003677,DNA binding	ko00240,Pyrimidine metabolism;ko03020,RNA polymerase;ko05016,Huntington's disease;ko00230,Purine metabolism;ko01100,Metabolic pathways
509	tr|Q8TBI1|Q8TBI1_HUMAN	Monoamine oxidase B OS=Homo sapiens GN=MAOB PE=2 SV=1	sp|P27338|AOFB_HUMAN	down	0.785269	0.000466197	regulation of biological process;multi-organism process;establishment of localization;positive regulation of biological process;developmental process;multicellular organismal process;cellular process;response to stimulus;signaling;negative regulation of biological process;localization;biological regulation;metabolic process	extracellular region part;extracellular region;organelle;cell part;cell;organelle part	electron carrier activity;binding;catalytic activity	Amino acid transport and metabolism ;	Tryptophan metabolism;Biosynthesis of secondary metabolites;Drug metabolism - cytochrome P450;Phenylalanine metabolism;Metabolic pathways;Histidine metabolism;Glycine, serine and threonine metabolism;Isoquinoline alkaloid biosynthesis;Arginine and proline metabolism;Tyrosine metabolism	GO:0065007,biological regulation;GO:0044270,nitrogen compound catabolic process;GO:0006576,biogenic amine metabolic process;GO:0009617,response to bacterium;GO:0002237,response to molecule of bacterial origin;GO:0060341,regulation of cellular localization;GO:0042221,response to chemical stimulus;GO:0048731,system development;GO:0009719,response to endogenous stimulus;GO:0009607,response to biotic…	GO:0044446,intracellular organelle part;GO:0031967,organelle envelope;GO:0031982,vesicle;GO:0044422,organelle part;GO:0070062,extracellular vesicular exosome;GO:0044464,cell part;GO:0043231,intracellular membrane-bounded organelle;GO:0005739,mitochondrion;GO:0005623,cell;GO:0031968,organelle outer membrane;GO:0044429,mitochondrial part;GO:0044425,membrane part;GO:0005576,extracellular region;GO:0…	GO:0001883,purine nucleoside binding;GO:0042803,protein homodimerization activity;GO:0005515,protein binding;GO:0003824,catalytic activity;GO:0016491,oxidoreductase activity;GO:0000166,nucleotide binding;GO:0042802,identical protein binding;GO:0009055,electron carrier activity;GO:0050660,FAD binding;GO:0046983,protein dimerization activity;GO:0005488,binding;GO:0001882,nucleoside binding;GO:00170…	ko00340,Histidine metabolism;ko01110,Biosynthesis of secondary metabolites;ko00950,Isoquinoline alkaloid biosynthesis;ko01100,Metabolic pathways;ko00350,Tyrosine metabolism;ko00360,Phenylalanine metabolism;ko00982,Drug metabolism - cytochrome P450;ko00380,Tryptophan metabolism;ko00260,Glycine, serine and threonine metabolism;ko00330,Arginine and proline metabolism
516	tr|Q6P6D7|Q6P6D7_HUMAN	Phosphoglycerate mutase 1 (Brain) OS=Homo sapiens GN=PGAM1 PE=2 SV=1	tr|Q6FHU2|Q6FHU2_HUMAN;tr|Q53G35|Q53G35_HUMAN;sp|P18669|PGAM1_HUMAN	down	0.825457	0.0496327	regulation of biological process;metabolic process;biological regulation;cellular process	extracellular region part;extracellular region;organelle;cell part;cell	binding;catalytic activity	Carbohydrate transport and metabolism ;	Metabolic pathways;Methane metabolism;Glycolysis / Gluconeogenesis;Microbial metabolism in diverse environments;Biosynthesis of secondary metabolites	GO:0009894,regulation of catabolic process;GO:0065007,biological regulation;GO:0060255,regulation of macromolecule metabolic process;GO:0019318,hexose metabolic process;GO:0044238,primary metabolic process;GO:0046364,monosaccharide biosynthetic process;GO:0051193,regulation of cofactor metabolic process;GO:0043467,regulation of generation of precursor metabolites and energy;GO:0019219,regulation …	GO:0043229,intracellular organelle;GO:0044444,cytoplasmic part;GO:0043209,myelin sheath;GO:0031982,vesicle;GO:0070062,extracellular vesicular exosome;GO:0044464,cell part;GO:0043230,extracellular organelle;GO:0043227,membrane-bounded organelle;GO:0044421,extracellular region part;GO:0043231,intracellular membrane-bounded organelle;GO:0044424,intracellular part;GO:0005737,cytoplasm;GO:0005623,cell…	GO:0019901,protein kinase binding;GO:0016866,intramolecular transferase activity;GO:0016853,isomerase activity;GO:0005515,protein binding;GO:0003824,catalytic activity;GO:0042578,phosphoric ester hydrolase activity;GO:0016788,hydrolase activity, acting on ester bonds;GO:0005488,binding;GO:0019899,enzyme binding;GO:0016791,phosphatase activity;GO:0019900,kinase binding;GO:0016787,hydrolase activity	ko00010,Glycolysis / Gluconeogenesis;ko01120,Microbial metabolism in diverse environments;ko01110,Biosynthesis of secondary metabolites;ko01100,Metabolic pathways;ko00680,Methane metabolism
521	sp|O15231|ZN185_HUMAN	Zinc finger protein 185 OS=Homo sapiens GN=ZNF185 PE=1 SV=3		up	1.62925	0.000414227		organelle;cell part;cell	binding				GO:0043229,intracellular organelle;GO:0015629,actin cytoskeleton;GO:0044464,cell part;GO:0005924,cell-substrate adherens junction;GO:0070161,anchoring junction;GO:0043232,intracellular non-membrane-bounded organelle;GO:0044424,intracellular part;GO:0005925,focal adhesion;GO:0030055,cell-substrate junction;GO:0005737,cytoplasm;GO:0005623,cell;GO:0016323,basolateral plasma membrane;GO:0005912,adher…	GO:0043167,ion binding;GO:0043169,cation binding;GO:0046872,metal ion binding;GO:0008270,zinc ion binding;GO:0046914,transition metal ion binding;GO:0005488,binding
526	tr|A8K4T6|A8K4T6_HUMAN	cDNA FLJ76282, highly similar to Homo sapiens proteasome (prosome, macropain) 26S subunit, non-ATPase, 5 (PSMD5), mRNA OS=Homo sapiens PE=2 SV=1	sp|Q16401|PSMD5_HUMAN	down	0.795659	0.0130704	immune system process;regulation of biological process;cellular component organization or biogenesis;positive regulation of biological process;developmental process;multicellular organismal process;cellular process;response to stimulus;signaling;viral reproduction;negative regulation of biological process;locomotion;biological regulation;metabolic process;death	organelle;macromolecular complex;cell part;cell;organelle part;membrane-enclosed lumen	binding			GO:0051338,regulation of transferase activity;GO:0031349,positive regulation of defense response;GO:0050852,T cell receptor signaling pathway;GO:0034960,cellular biopolymer metabolic process;GO:0019941,modification-dependent protein catabolic process;GO:0031347,regulation of defense response;GO:0006595,polyamine metabolic process;GO:0042221,response to chemical stimulus;GO:0048731,system developm…	GO:0005838,proteasome regulatory particle;GO:0043229,intracellular organelle;GO:0044446,intracellular organelle part;GO:0044444,cytoplasmic part;GO:0031981,nuclear lumen;GO:0043233,organelle lumen;GO:0044422,organelle part;GO:0044464,cell part;GO:0022624,proteasome accessory complex;GO:0005654,nucleoplasm;GO:0043227,membrane-bounded organelle;GO:0043231,intracellular membrane-bounded organelle;GO…	GO:0005515,protein binding;GO:0005488,binding
537	tr|V9HW43|V9HW43_HUMAN	Epididymis secretory protein Li 102 OS=Homo sapiens GN=HEL-S-102 PE=2 SV=1	sp|P04792|HSPB1_HUMAN	down	0.701187	0.00263916	regulation of biological process;multi-organism process;positive regulation of biological process;developmental process;multicellular organismal process;cellular process;response to stimulus;biological adhesion;signaling;localization;locomotion;biological regulation;metabolic process	extracellular region part;extracellular region;organelle;macromolecular complex;cell part;cell;organelle part	enzyme regulator activity;binding		VEGF signaling pathway;MAPK signaling pathway;Amoebiasis	GO:0065007,biological regulation;GO:0045766,positive regulation of angiogenesis;GO:0034960,cellular biopolymer metabolic process;GO:0050793,regulation of developmental process;GO:0009605,response to external stimulus;GO:0006950,response to stress;GO:0042221,response to chemical stimulus;GO:0070527,platelet aggregation;GO:0009607,response to biotic stimulus;GO:0031326,regulation of cellular biosyn…	GO:0044446,intracellular organelle part;GO:0030017,sarcomere;GO:0031982,vesicle;GO:0044422,organelle part;GO:0043204,perikaryon;GO:0070062,extracellular vesicular exosome;GO:0044464,cell part;GO:0031674,I band;GO:0031430,M band;GO:0043232,intracellular non-membrane-bounded organelle;GO:0043231,intracellular membrane-bounded organelle;GO:0030055,cell-substrate junction;GO:0005623,cell;GO:0005634,n…	GO:0019207,kinase regulator activity;GO:0032182,small conjugating protein binding;GO:0019901,protein kinase binding;GO:0042802,identical protein binding;GO:0019887,protein kinase regulator activity;GO:0004860,protein kinase inhibitor activity;GO:0005515,protein binding;GO:0019210,kinase inhibitor activity;GO:0005488,binding;GO:0043130,ubiquitin binding;GO:0019899,enzyme binding;GO:0030234,enzyme …	ko04370,VEGF signaling pathway;ko04010,MAPK signaling pathway;ko05146,Amoebiasis
545	tr|Q7KZX8|Q7KZX8_HUMAN	G1 to S phase transition 1 OS=Homo sapiens PE=2 SV=1	sp|P15170|ERF3A_HUMAN	down	0.701281	0.005397	metabolic process;cellular process	macromolecular complex;cell part;cell	binding;catalytic activity	Translation, ribosomal structure and biogenesis ;	mRNA surveillance pathway	GO:0032259,methylation;GO:0034960,cellular biopolymer metabolic process;GO:0006730,one-carbon metabolic process;GO:0008213,protein amino acid alkylation;GO:0044238,primary metabolic process;GO:0000278,mitotic cell cycle;GO:0043283,biopolymer metabolic process;GO:0016071,mRNA metabolic process;GO:0043170,macromolecule metabolic process;GO:0051325,interphase;GO:0009987,cellular process;GO:0043414,b…	GO:0043234,protein complex;GO:0044424,intracellular part;GO:0044444,cytoplasmic part;GO:0005737,cytoplasm;GO:0005623,cell;GO:0032991,macromolecular complex;GO:0005829,cytosol;GO:0005622,intracellular;GO:0044464,cell part	GO:0032553,ribonucleotide binding;GO:0017111,nucleoside-triphosphatase activity;GO:0045182,translation regulator activity;GO:0005515,protein binding;GO:0003824,catalytic activity;GO:0003924,GTPase activity;GO:0016817,hydrolase activity, acting on acid anhydrides;GO:0032561,guanyl ribonucleotide binding;GO:0003676,nucleic acid binding;GO:0008135,translation factor activity, nucleic acid binding;GO…	ko03015,mRNA surveillance pathway
546	tr|A0A0A6YYL6|A0A0A6YYL6_HUMAN	Protein RPL17-C18orf32 OS=Homo sapiens GN=RPL17-C18orf32 PE=4 SV=1		up	1.34355	0.0373303	reproductive process;reproduction;establishment of localization;cellular component organization or biogenesis;cellular process;response to stimulus;viral reproduction;localization;metabolic process	organelle;macromolecular complex;cell part;cell;organelle part	structural molecule activity;binding	Translation, ribosomal structure and biogenesis ;	Ribosome	GO:0034960,cellular biopolymer metabolic process;GO:0009605,response to external stimulus;GO:0006612,protein targeting to membrane;GO:0006950,response to stress;GO:0022415,viral reproductive process;GO:0006414,translational elongation;GO:0009069,serine family amino acid metabolic process;GO:0007154,cell communication;GO:0043283,biopolymer metabolic process;GO:0043284,biopolymer biosynthetic proce…	GO:0043229,intracellular organelle;GO:0044446,intracellular organelle part;GO:0030529,ribonucleoprotein complex;GO:0044444,cytoplasmic part;GO:0030017,sarcomere;GO:0044445,cytosolic part;GO:0044449,contractile fiber part;GO:0044422,organelle part;GO:0015934,large ribosomal subunit;GO:0022625,cytosolic large ribosomal subunit;GO:0044464,cell part;GO:0043292,contractile fiber;GO:0031672,A band;GO:0…	GO:0005198,structural molecule activity;GO:0003735,structural constituent of ribosome;GO:0005515,protein binding;GO:0005488,binding	ko03010,Ribosome
550	tr|A0A024R904|A0A024R904_HUMAN	Calcyclin binding protein, isoform CRA_a OS=Homo sapiens GN=CACYBP PE=4 SV=1	sp|Q9HB71|CYBP_HUMAN	down	0.713635	0.0219932	regulation of biological process;positive regulation of biological process;developmental process;multicellular organismal process;cellular process;response to stimulus;negative regulation of biological process;biological regulation;metabolic process;death	extracellular region part;organelle;cell part;membrane-enclosed lumen;extracellular region;cell;macromolecular complex;organelle part	binding		Wnt signaling pathway	GO:0065007,biological regulation;GO:0055007,cardiac muscle cell differentiation;GO:0051173,positive regulation of nitrogen compound metabolic process;GO:0010941,regulation of cell death;GO:0060255,regulation of macromolecule metabolic process;GO:0007517,muscle organ development;GO:0050793,regulation of developmental process;GO:0042692,muscle cell differentiation;GO:0007507,heart development;GO:00…	GO:0044446,intracellular organelle part;GO:0031967,organelle envelope;GO:0031981,nuclear lumen;GO:0031982,vesicle;GO:0043233,organelle lumen;GO:0044422,organelle part;GO:0070062,extracellular vesicular exosome;GO:0044464,cell part;GO:0005654,nucleoplasm;GO:0043231,intracellular membrane-bounded organelle;GO:0031974,membrane-enclosed lumen;GO:0005623,cell;GO:0005634,nucleus;GO:0012505,endomembrane…	GO:0042803,protein homodimerization activity;GO:0042802,identical protein binding;GO:0005515,protein binding;GO:0005488,binding;GO:0046983,protein dimerization activity	ko04310,Wnt signaling pathway
552	sp|Q5VYK3|ECM29_HUMAN	Proteasome-associated protein ECM29 homolog OS=Homo sapiens GN=ECM29 PE=1 SV=2		down	0.767242	0.0424629	metabolic process;cellular process	organelle;macromolecular complex;cell part;cell;organelle part				GO:0006511,ubiquitin-dependent protein catabolic process;GO:0034960,cellular biopolymer metabolic process;GO:0044267,cellular protein metabolic process;GO:0019941,modification-dependent protein catabolic process;GO:0009057,macromolecule catabolic process;GO:0043285,biopolymer catabolic process;GO:0051603,proteolysis involved in cellular protein catabolic process;GO:0043161,proteasomal ubiquitin-d…	GO:0044446,intracellular organelle part;GO:0044431,Golgi apparatus part;GO:0030134,ER to Golgi transport vesicle;GO:0031982,vesicle;GO:0044422,organelle part;GO:0044464,cell part;GO:0005794,Golgi apparatus;GO:0005815,microtubule organizing center;GO:0005813,centrosome;GO:0005769,early endosome;GO:0043232,intracellular non-membrane-bounded organelle;GO:0043231,intracellular membrane-bounded organe…
556	sp|Q15056|IF4H_HUMAN	Eukaryotic translation initiation factor 4H OS=Homo sapiens GN=EIF4H PE=1 SV=5		down	0.830065	0.0347238	reproduction;regulation of biological process;growth;developmental process;metabolic process;biological regulation;cellular process	macromolecular complex;cell part;cell	binding	General function prediction only ;	mTOR signaling pathway;RNA transport	GO:0065007,biological regulation;GO:0060255,regulation of macromolecule metabolic process;GO:0032502,developmental process;GO:0019222,regulation of metabolic process;GO:0006417,regulation of translation;GO:0031326,regulation of cellular biosynthetic process;GO:0048589,developmental growth;GO:0040007,growth;GO:0080090,regulation of primary metabolic process;GO:0010468,regulation of gene expression…	GO:0043234,protein complex;GO:0044424,intracellular part;GO:0044444,cytoplasmic part;GO:0005737,cytoplasm;GO:0005623,cell;GO:0032991,macromolecular complex;GO:0005829,cytosol;GO:0005622,intracellular;GO:0016281,eukaryotic translation initiation factor 4F complex;GO:0044464,cell part;GO:0016020,membrane	GO:0003743,translation initiation factor activity;GO:0008135,translation factor activity, nucleic acid binding;GO:0003676,nucleic acid binding;GO:0045182,translation regulator activity;GO:0005515,protein binding;GO:0005488,binding	ko04150,mTOR signaling pathway;ko03013,RNA transport
558	tr|A0A024R6C9|A0A024R6C9_HUMAN	Dihydrolipoamide S-succinyltransferase (E2 component of 2-oxo-glutarate complex), isoform CRA_a OS=Homo sapiens GN=DLST PE=3 SV=1	sp|P36957|ODO2_HUMAN	up	1.75094	0.0226335	metabolic process;cellular process	extracellular region part;organelle;cell part;membrane-enclosed lumen;extracellular region;cell;macromolecular complex;organelle part	binding;catalytic activity	Energy production and conversion ;	Lysine degradation;Metabolic pathways;Microbial metabolism in diverse environments;Citrate cycle (TCA cycle);Biosynthesis of secondary metabolites	GO:0016054,organic acid catabolic process;GO:0044270,nitrogen compound catabolic process;GO:0043648,dicarboxylic acid metabolic process;GO:0009068,aspartate family amino acid catabolic process;GO:0019362,pyridine nucleotide metabolic process;GO:0044238,primary metabolic process;GO:0046496,nicotinamide nucleotide metabolic process;GO:0015980,energy derivation by oxidation of organic compounds;GO:0…	GO:0044446,intracellular organelle part;GO:0043209,myelin sheath;GO:0031982,vesicle;GO:0043233,organelle lumen;GO:0044422,organelle part;GO:0070062,extracellular vesicular exosome;GO:0031980,mitochondrial lumen;GO:0044464,cell part;GO:0043231,intracellular membrane-bounded organelle;GO:0005739,mitochondrion;GO:0031974,membrane-enclosed lumen;GO:0005623,cell;GO:0005634,nucleus;GO:0044429,mitochond…	GO:0031072,heat shock protein binding;GO:0016417,S-acyltransferase activity;GO:0016747,transferase activity, transferring acyl groups other than amino-acyl groups;GO:0005515,protein binding;GO:0003824,catalytic activity;GO:0005488,binding;GO:0016740,transferase activity;GO:0051087,chaperone binding;GO:0016746,transferase activity, transferring acyl groups;GO:0008415,acyltransferase activity	ko00310,Lysine degradation;ko01120,Microbial metabolism in diverse environments;ko00020,Citrate cycle (TCA cycle);ko01110,Biosynthesis of secondary metabolites;ko01100,Metabolic pathways
563	sp|Q9BXJ9|NAA15_HUMAN	N-alpha-acetyltransferase 15, NatA auxiliary subunit OS=Homo sapiens GN=NAA15 PE=1 SV=1	tr|B2RBE5|B2RBE5_HUMAN	down	0.792536	0.0257674	regulation of biological process;positive regulation of biological process;developmental process;multicellular organismal process;cellular process;negative regulation of biological process;biological regulation;metabolic process;death	organelle;macromolecular complex;cell part;cell;organelle part;membrane-enclosed lumen	binding;catalytic activity	General function prediction only ;		GO:0065007,biological regulation;GO:0034960,cellular biopolymer metabolic process;GO:0010628,positive regulation of gene expression;GO:0050793,regulation of developmental process;GO:0045893,positive regulation of transcription, DNA-dependent;GO:0048731,system development;GO:0031326,regulation of cellular biosynthetic process;GO:0050821,protein stabilization;GO:0009891,positive regulation of biosy…	GO:0043229,intracellular organelle;GO:0044446,intracellular organelle part;GO:0044444,cytoplasmic part;GO:0031981,nuclear lumen;GO:0043233,organelle lumen;GO:0044422,organelle part;GO:0044464,cell part;GO:0005654,nucleoplasm;GO:0043227,membrane-bounded organelle;GO:0043231,intracellular membrane-bounded organelle;GO:0043234,protein complex;GO:0044424,intracellular part;GO:0005667,transcription fa…	GO:0043022,ribosome binding;GO:0043021,ribonucleoprotein binding;GO:0016410,N-acyltransferase activity;GO:0016747,transferase activity, transferring acyl groups other than amino-acyl groups;GO:0005515,protein binding;GO:0003824,catalytic activity;GO:0005488,binding;GO:0016407,acetyltransferase activity;GO:0016740,transferase activity;GO:0008080,N-acetyltransferase activity;GO:0016746,transferase …
564	sp|Q9H9B4|SFXN1_HUMAN	Sideroflexin-1 OS=Homo sapiens GN=SFXN1 PE=1 SV=4		down	0.460003	0.000121277	immune system process;establishment of localization;developmental process;localization;biological regulation;multicellular organismal process;cellular process	organelle;cell part;cell;organelle part	transporter activity		Cell cycle - yeast;Cell cycle;Ubiquitin mediated proteolysis;Meiosis - yeast;Progesterone-mediated oocyte maturation;Oocyte meiosis	GO:0065007,biological regulation;GO:0050801,ion homeostasis;GO:0000041,transition metal ion transport;GO:0048534,hemopoietic or lymphoid organ development;GO:0034220,ion transmembrane transport;GO:0048731,system development;GO:0030097,hemopoiesis;GO:0042592,homeostatic process;GO:0002520,immune system development;GO:0002376,immune system process;GO:0015674,di-, tri-valent inorganic cation transpo…	GO:0043229,intracellular organelle;GO:0044446,intracellular organelle part;GO:0019866,organelle inner membrane;GO:0044444,cytoplasmic part;GO:0031967,organelle envelope;GO:0044422,organelle part;GO:0044464,cell part;GO:0016021,integral to membrane;GO:0031090,organelle membrane;GO:0043227,membrane-bounded organelle;GO:0043231,intracellular membrane-bounded organelle;GO:0044424,intracellular part;G…	GO:0015075,ion transmembrane transporter activity;GO:0022892,substrate-specific transporter activity;GO:0005215,transporter activity;GO:0022857,transmembrane transporter activity;GO:0022891,substrate-specific transmembrane transporter activity	ko04120,Ubiquitin mediated proteolysis;ko04114,Oocyte meiosis;ko04113,Meiosis - yeast;ko04111,Cell cycle - yeast;ko04914,Progesterone-mediated oocyte maturation;ko04110,Cell cycle
566	tr|Q5T4U5|Q5T4U5_HUMAN	Acyl-Coenzyme A dehydrogenase, C-4 to C-12 straight chain, isoform CRA_a OS=Homo sapiens GN=ACADM PE=3 SV=1	sp|P11310|ACADM_HUMAN	up	1.36867	0.0345528	response to stimulus;regulation of biological process;cellular component organization or biogenesis;developmental process;metabolic process;biological regulation;multicellular organismal process;cellular process	extracellular region part;extracellular region;organelle;cell part;cell;organelle part;membrane-enclosed lumen	electron carrier activity;binding;catalytic activity	Lipid transport and metabolism ;	Metabolic pathways;Propanoate metabolism;beta-Alanine metabolism;Valine, leucine and isoleucine degradation;PPAR signaling pathway;Biosynthesis of secondary metabolites;Fatty acid metabolism	GO:0065007,biological regulation;GO:0055007,cardiac muscle cell differentiation;GO:0016054,organic acid catabolic process;GO:0051289,protein homotetramerization;GO:0007517,muscle organ development;GO:0034960,cellular biopolymer metabolic process;GO:0006576,biogenic amine metabolic process;GO:0009605,response to external stimulus;GO:0006950,response to stress;GO:0042221,response to chemical stimul…	GO:0044446,intracellular organelle part;GO:0005777,peroxisome;GO:0031967,organelle envelope;GO:0031982,vesicle;GO:0043233,organelle lumen;GO:0044422,organelle part;GO:0070062,extracellular vesicular exosome;GO:0031980,mitochondrial lumen;GO:0044464,cell part;GO:0043231,intracellular membrane-bounded organelle;GO:0005739,mitochondrion;GO:0031974,membrane-enclosed lumen;GO:0005623,cell;GO:0005634,n…	GO:0001883,purine nucleoside binding;GO:0033293,monocarboxylic acid binding;GO:0008289,lipid binding;GO:0005515,protein binding;GO:0005504,fatty acid binding;GO:0003824,catalytic activity;GO:0000062,acyl-CoA binding;GO:0000166,nucleotide binding;GO:0016853,isomerase activity;GO:0042802,identical protein binding;GO:0009055,electron carrier activity;GO:0050660,FAD binding;GO:0005488,binding;GO:0001…	ko03320,PPAR signaling pathway;ko00280,Valine, leucine and isoleucine degradation;ko00071,Fatty acid metabolism;ko01110,Biosynthesis of secondary metabolites;ko00410,beta-Alanine metabolism;ko01100,Metabolic pathways;ko00640,Propanoate metabolism
571	tr|B7Z954|B7Z954_HUMAN	cDNA FLJ61560, highly similar to Tight junction protein ZO-2 OS=Homo sapiens PE=2 SV=1		up	1.31281	0.0358255	regulation of biological process;cellular component organization or biogenesis;multicellular organismal process;cellular process;response to stimulus;signaling;biological regulation;metabolic process;death	organelle;cell part;cell;organelle part;membrane-enclosed lumen	binding;catalytic activity		Tight junction;Vibrio cholerae infection	GO:0050892,intestinal absorption;GO:0042221,response to chemical stimulus;GO:0044238,primary metabolic process;GO:0022600,digestive system process;GO:0046483,heterocycle metabolic process;GO:0009150,purine ribonucleotide metabolic process;GO:0009167,purine ribonucleoside monophosphate metabolic process;GO:0009123,nucleoside monophosphate metabolic process;GO:0055086,nucleobase, nucleoside and nuc…	GO:0044446,intracellular organelle part;GO:0070160,occluding junction;GO:0031981,nuclear lumen;GO:0043233,organelle lumen;GO:0044422,organelle part;GO:0044464,cell part;GO:0005654,nucleoplasm;GO:0005911,cell-cell junction;GO:0043231,intracellular membrane-bounded organelle;GO:0031974,membrane-enclosed lumen;GO:0005623,cell;GO:0005634,nucleus;GO:0044425,membrane part;GO:0005912,adherens junction;G…	GO:0016301,kinase activity;GO:0016740,transferase activity;GO:0030674,protein binding, bridging;GO:0016772,transferase activity, transferring phosphorus-containing groups;GO:0008022,protein C-terminus binding;GO:0005515,protein binding;GO:0003824,catalytic activity;GO:0019904,protein domain specific binding;GO:0005488,binding	ko04530,Tight junction;ko05110,Vibrio cholerae infection
573	sp|P25398|RS12_HUMAN	40S ribosomal protein S12 OS=Homo sapiens GN=RPS12 PE=1 SV=3		down	0.817456	0.00417073	reproductive process;reproduction;establishment of localization;cellular component organization or biogenesis;viral reproduction;localization;metabolic process;cellular process	organelle;macromolecular complex;cell part;cell;organelle part;membrane-enclosed lumen	structural molecule activity	Translation, ribosomal structure and biogenesis ;	Ribosome	GO:0034960,cellular biopolymer metabolic process;GO:0006612,protein targeting to membrane;GO:0022415,viral reproductive process;GO:0006414,translational elongation;GO:0009069,serine family amino acid metabolic process;GO:0043283,biopolymer metabolic process;GO:0043284,biopolymer biosynthetic process;GO:0043170,macromolecule metabolic process;GO:0022411,cellular component disassembly;GO:0015031,pr…	GO:0044446,intracellular organelle part;GO:0030529,ribonucleoprotein complex;GO:0043233,organelle lumen;GO:0044422,organelle part;GO:0005761,mitochondrial ribosome;GO:0000314,organellar small ribosomal subunit;GO:0031980,mitochondrial lumen;GO:0044464,cell part;GO:0043232,intracellular non-membrane-bounded organelle;GO:0043231,intracellular membrane-bounded organelle;GO:0033279,ribosomal subunit;…	GO:0005198,structural molecule activity;GO:0003735,structural constituent of ribosome	ko03010,Ribosome
576	tr|Q567R6|Q567R6_HUMAN	Single-stranded DNA-binding protein OS=Homo sapiens GN=SSBP1 PE=2 SV=1	tr|A4D1U3|A4D1U3_HUMAN;sp|Q04837|SSBP_HUMAN	up	1.94902	0.0025957	regulation of biological process;cellular component organization or biogenesis;developmental process;metabolic process;biological regulation;cellular process	extracellular region part;extracellular region;organelle;cell part;cell;organelle part;membrane-enclosed lumen	binding	Replication, recombination and repair ;	Mismatch repair;Homologous recombination;DNA replication	GO:0065007,biological regulation;GO:0034960,cellular biopolymer metabolic process;GO:0006260,DNA replication;GO:0044238,primary metabolic process;GO:0007005,mitochondrion organization;GO:0043283,biopolymer metabolic process;GO:0034645,cellular macromolecule biosynthetic process;GO:0065009,regulation of molecular function;GO:0043284,biopolymer biosynthetic process;GO:0043170,macromolecule metaboli…	GO:0043229,intracellular organelle;GO:0044446,intracellular organelle part;GO:0044444,cytoplasmic part;GO:0031982,vesicle;GO:0043233,organelle lumen;GO:0044422,organelle part;GO:0009295,nucleoid;GO:0070062,extracellular vesicular exosome;GO:0031980,mitochondrial lumen;GO:0044464,cell part;GO:0043230,extracellular organelle;GO:0042645,mitochondrial nucleoid;GO:0005759,mitochondrial matrix;GO:00432…	GO:0003676,nucleic acid binding;GO:0003682,chromatin binding;GO:0043566,structure-specific DNA binding;GO:0005515,protein binding;GO:0003697,single-stranded DNA binding;GO:0005488,binding;GO:0003677,DNA binding	ko03440,Homologous recombination;ko03430,Mismatch repair;ko03030,DNA replication
583	sp|P61604|CH10_HUMAN	10 kDa heat shock protein, mitochondrial OS=Homo sapiens GN=HSPE1 PE=1 SV=2		up	1.55172	0.000215138	response to stimulus;regulation of biological process;developmental process;metabolic process;biological regulation;multicellular organismal process;death;cellular process	extracellular region part;extracellular region;organelle;cell part;cell;organelle part;membrane-enclosed lumen	binding	Posttranslational modification, protein turnover, chaperones ;		GO:0065007,biological regulation;GO:0043067,regulation of programmed cell death;GO:0051789,response to protein stimulus;GO:0010941,regulation of cell death;GO:0034960,cellular biopolymer metabolic process;GO:0050793,regulation of developmental process;GO:0006950,response to stress;GO:0001649,osteoblast differentiation;GO:0042221,response to chemical stimulus;GO:0048731,system development;GO:00442…	GO:0043229,intracellular organelle;GO:0044446,intracellular organelle part;GO:0044444,cytoplasmic part;GO:0031982,vesicle;GO:0043233,organelle lumen;GO:0044422,organelle part;GO:0070062,extracellular vesicular exosome;GO:0031980,mitochondrial lumen;GO:0044464,cell part;GO:0043230,extracellular organelle;GO:0005759,mitochondrial matrix;GO:0043227,membrane-bounded organelle;GO:0044421,extracellular…	GO:0032553,ribonucleotide binding;GO:0001883,purine nucleoside binding;GO:0032555,purine ribonucleotide binding;GO:0000166,nucleotide binding;GO:0005515,protein binding;GO:0005488,binding;GO:0005524,ATP binding;GO:0001882,nucleoside binding;GO:0017076,purine nucleotide binding;GO:0030554,adenyl nucleotide binding;GO:0032559,adenyl ribonucleotide binding;GO:0051087,chaperone binding;GO:0051082,unf…
584	sp|Q8WWM7|ATX2L_HUMAN	Ataxin-2-like protein OS=Homo sapiens GN=ATXN2L PE=1 SV=2		up	1.47186	0.00789549	regulation of biological process;cellular component organization or biogenesis;biological regulation;cellular process	organelle;macromolecular complex;cell part;cell;organelle part;membrane-enclosed lumen	binding	RNA processing and modification ;		GO:0065007,biological regulation;GO:0010926,anatomical structure formation;GO:0051128,regulation of cellular component organization;GO:0034063,stress granule assembly;GO:0034621,cellular macromolecular complex subunit organization;GO:0044087,regulation of cellular component biogenesis;GO:0043933,macromolecular complex subunit organization;GO:0043254,regulation of protein complex assembly;GO:00507…	GO:0043229,intracellular organelle;GO:0044446,intracellular organelle part;GO:0030529,ribonucleoprotein complex;GO:0044444,cytoplasmic part;GO:0031981,nuclear lumen;GO:0016607,nuclear speck;GO:0043233,organelle lumen;GO:0044422,organelle part;GO:0044464,cell part;GO:0005654,nucleoplasm;GO:0043227,membrane-bounded organelle;GO:0043231,intracellular membrane-bounded organelle;GO:0016604,nuclear bod…	GO:0005515,protein binding;GO:0005488,binding
585	sp|P50570|DYN2_HUMAN	Dynamin-2 OS=Homo sapiens GN=DNM2 PE=1 SV=2		down	0.711965	0.00729303	reproduction;positive regulation of biological process;developmental process;multicellular organismal process;cellular process;growth;signaling;negative regulation of biological process;biological regulation;metabolic process;death;immune system process;reproductive process;regulation of biological process;cellular component organization or biogenesis;establishment of localization;response to sti…	synapse part;extracellular region part;organelle;cell part;extracellular region;synapse;cell;macromolecular complex;organelle part	binding;catalytic activity	General function prediction only ;	Endocytosis;Fc gamma R-mediated phagocytosis;Bacterial invasion of epithelial cells	GO:0060491,regulation of cell projection assembly;GO:0010628,positive regulation of gene expression;GO:0022604,regulation of cell morphogenesis;GO:0045893,positive regulation of transcription, DNA-dependent;GO:0043279,response to alkaloid;GO:0042221,response to chemical stimulus;GO:0048731,system development;GO:0009416,response to light stimulus;GO:0031326,regulation of cellular biosynthetic proc…	GO:0044446,intracellular organelle part;GO:0044456,synapse part;GO:0000139,Golgi membrane;GO:0031982,vesicle;GO:0030496,midbody;GO:0044464,cell part;GO:0005815,microtubule organizing center;GO:0043232,intracellular non-membrane-bounded organelle;GO:0043231,intracellular membrane-bounded organelle;GO:0030055,cell-substrate junction;GO:0005912,adherens junction;GO:0012505,endomembrane system;GO:003…	GO:0032553,ribonucleotide binding;GO:0017111,nucleoside-triphosphatase activity;GO:0019901,protein kinase binding;GO:0005515,protein binding;GO:0003824,catalytic activity;GO:0019904,protein domain specific binding;GO:0015631,tubulin binding;GO:0003924,GTPase activity;GO:0019899,enzyme binding;GO:0019900,kinase binding;GO:0016817,hydrolase activity, acting on acid anhydrides;GO:0032561,guanyl ribo…	ko04144,Endocytosis;ko05100,Bacterial invasion of epithelial cells;ko04666,Fc gamma R-mediated phagocytosis
587	tr|Q6FGJ9|Q6FGJ9_HUMAN	GSTM3 protein OS=Homo sapiens GN=GSTM3 PE=2 SV=1	sp|P21266|GSTM3_HUMAN	down	0.727655	0.0086935	response to stimulus;developmental process;metabolic process;multicellular organismal process;cellular process	extracellular region part;extracellular region;organelle;cell part;cell;organelle part	binding;catalytic activity		Glutathione metabolism;Metabolism of xenobiotics by cytochrome P450;Drug metabolism - cytochrome P450	GO:0033554,cellular response to stress;GO:0007422,peripheral nervous system development;GO:0006950,response to stress;GO:0042221,response to chemical stimulus;GO:0048731,system development;GO:0009719,response to endogenous stimulus;GO:0044238,primary metabolic process;GO:0006805,xenobiotic metabolic process;GO:0006732,coenzyme metabolic process;GO:0009725,response to hormone stimulus;GO:0009987,c…	GO:0043229,intracellular organelle;GO:0044444,cytoplasmic part;GO:0031982,vesicle;GO:0070062,extracellular vesicular exosome;GO:0044464,cell part;GO:0043230,extracellular organelle;GO:0043227,membrane-bounded organelle;GO:0044421,extracellular region part;GO:0043231,intracellular membrane-bounded organelle;GO:0044424,intracellular part;GO:0005737,cytoplasm;GO:0005623,cell;GO:0005634,nucleus;GO:00…	GO:0042803,protein homodimerization activity;GO:0042802,identical protein binding;GO:0005515,protein binding;GO:0003824,catalytic activity;GO:0004364,glutathione transferase activity;GO:0005488,binding;GO:0046983,protein dimerization activity;GO:0042277,peptide binding;GO:0016740,transferase activity;GO:0019899,enzyme binding;GO:0016765,transferase activity, transferring alkyl or aryl (other than…	ko00480,Glutathione metabolism;ko00982,Drug metabolism - cytochrome P450;ko00980,Metabolism of xenobiotics by cytochrome P450
591	tr|Q6I9S2|Q6I9S2_HUMAN	SNW1 protein OS=Homo sapiens GN=SNW1 PE=2 SV=1	sp|Q13573|SNW1_HUMAN	up	1.32468	0.0118908	reproduction;multi-organism process;positive regulation of biological process;developmental process;multicellular organismal process;cellular process;signaling;viral reproduction;negative regulation of biological process;biological regulation;metabolic process;death;reproductive process;regulation of biological process;cellular component organization or biogenesis;response to stimulus	organelle;macromolecular complex;cell part;cell;organelle part;membrane-enclosed lumen	protein binding transcription factor activity;binding		Notch signaling pathway;Spliceosome	GO:0034960,cellular biopolymer metabolic process;GO:0010628,positive regulation of gene expression;GO:0032107,regulation of response to nutrient levels;GO:0045893,positive regulation of transcription, DNA-dependent;GO:0010558,negative regulation of macromolecule biosynthetic process;GO:0048731,system development;GO:0050684,regulation of mRNA processing;GO:0031326,regulation of cellular biosynthet…	GO:0005681,spliceosomal complex;GO:0043229,intracellular organelle;GO:0044446,intracellular organelle part;GO:0030529,ribonucleoprotein complex;GO:0008023,transcription elongation factor complex;GO:0031981,nuclear lumen;GO:0034399,nuclear periphery;GO:0043233,organelle lumen;GO:0044422,organelle part;GO:0044464,cell part;GO:0005654,nucleoplasm;GO:0043227,membrane-bounded organelle;GO:0043232,intr…	GO:0046332,SMAD binding;GO:0042809,vitamin D receptor binding;GO:0005515,protein binding;GO:0003712,transcription cofactor activity;GO:0030528,transcription regulator activity;GO:0003713,transcription coactivator activity;GO:0035257,nuclear hormone receptor binding;GO:0016564,transcription repressor activity;GO:0005488,binding;GO:0051427,hormone receptor binding;GO:0003714,transcription corepress…	ko04330,Notch signaling pathway;ko03040,Spliceosome
597	sp|Q9Y277|VDAC3_HUMAN	Voltage-dependent anion-selective channel protein 3 OS=Homo sapiens GN=VDAC3 PE=1 SV=1		up	1.30627	0.00065746	response to stimulus;signaling;establishment of localization;localization;multicellular organismal process;cellular process	synapse part;extracellular region part;organelle;cell part;extracellular region;synapse;cell;macromolecular complex;organelle part	transporter activity;binding		Parkinson's disease;Calcium signaling pathway;Huntington's disease	GO:0006952,defense response;GO:0050877,neurological system process;GO:0007268,synaptic transmission;GO:0019226,transmission of nerve impulse;GO:0007611,learning or memory;GO:0007267,cell-cell signaling;GO:0007612,learning;GO:0006950,response to stress;GO:0033555,multicellular organismal response to stress;GO:0032501,multicellular organismal process;GO:0002209,behavioral defense response;GO:000715…	GO:0044446,intracellular organelle part;GO:0044456,synapse part;GO:0030136,clathrin-coated vesicle;GO:0031967,organelle envelope;GO:0008021,synaptic vesicle;GO:0031982,vesicle;GO:0044422,organelle part;GO:0070062,extracellular vesicular exosome;GO:0044464,cell part;GO:0043231,intracellular membrane-bounded organelle;GO:0005739,mitochondrion;GO:0005623,cell;GO:0031968,organelle outer membrane;GO:0…	GO:0005253,anion channel activity;GO:0022829,wide pore channel activity;GO:0015288,porin activity;GO:0015075,ion transmembrane transporter activity;GO:0005244,voltage-gated ion channel activity;GO:0022838,substrate specific channel activity;GO:0022803,passive transmembrane transporter activity;GO:0022857,transmembrane transporter activity;GO:0022832,voltage-gated channel activity;GO:0008308,volta…	ko04020,Calcium signaling pathway;ko05012,Parkinson's disease;ko05016,Huntington's disease
599	sp|Q71DI3|H32_HUMAN	Histone H3.2 OS=Homo sapiens GN=HIST2H3A PE=1 SV=3		up	2.02617	0.00114772	immune system process;regulation of biological process;multi-organism process;cellular component organization or biogenesis;positive regulation of biological process;developmental process;multicellular organismal process;cellular process;response to stimulus;signaling;negative regulation of biological process;biological regulation;metabolic process	extracellular region part;organelle;cell part;membrane-enclosed lumen;extracellular region;cell;macromolecular complex;organelle part	molecular transducer activity;binding	Chromatin structure and dynamics ;	Systemic lupus erythematosus	GO:0065007,biological regulation;GO:0032259,methylation;GO:0034960,cellular biopolymer metabolic process;GO:0006305,DNA alkylation;GO:0010628,positive regulation of gene expression;GO:0009605,response to external stimulus;GO:0031347,regulation of defense response;GO:0006335,DNA replication-dependent nucleosome assembly;GO:0006950,response to stress;GO:0050688,regulation of defense response to vir…	GO:0044446,intracellular organelle part;GO:0031981,nuclear lumen;GO:0031982,vesicle;GO:0043233,organelle lumen;GO:0044422,organelle part;GO:0070062,extracellular vesicular exosome;GO:0044464,cell part;GO:0032993,protein-DNA complex;GO:0005654,nucleoplasm;GO:0000228,nuclear chromosome;GO:0043232,intracellular non-membrane-bounded organelle;GO:0000781,chromosome, telomeric region;GO:0043231,intrace…	GO:0003676,nucleic acid binding;GO:0004872,receptor activity;GO:0042393,histone binding;GO:0005515,protein binding;GO:0046982,protein heterodimerization activity;GO:0005488,binding;GO:0046983,protein dimerization activity;GO:0004930,G-protein coupled receptor activity;GO:0060089,molecular transducer activity;GO:0004871,signal transducer activity;GO:0030246,carbohydrate binding;GO:0004888,transmem…	ko05322,Systemic lupus erythematosus
600	tr|B2RE46|B2RE46_HUMAN	cDNA, FLJ96923, highly similar to Homo sapiens ribophorin II (RPN2), mRNA OS=Homo sapiens PE=2 SV=1	sp|P04844|RPN2_HUMAN	up	1.47834	0.0258148	response to stimulus;establishment of localization;developmental process;localization;metabolic process;cellular process	organelle;macromolecular complex;cell part;cell;organelle part	binding;catalytic activity		N-Glycan biosynthesis;Metabolic pathways;Protein processing in endoplasmic reticulum	GO:0034960,cellular biopolymer metabolic process;GO:0006612,protein targeting to membrane;GO:0033036,macromolecule localization;GO:0046907,intracellular transport;GO:0042221,response to chemical stimulus;GO:0044238,primary metabolic process;GO:0043283,biopolymer metabolic process;GO:0034645,cellular macromolecule biosynthetic process;GO:0043413,biopolymer glycosylation;GO:0043284,biopolymer biosy…	GO:0005776,autophagic vacuole;GO:0044446,intracellular organelle part;GO:0044422,organelle part;GO:0005789,endoplasmic reticulum membrane;GO:0044464,cell part;GO:0043231,intracellular membrane-bounded organelle;GO:0005623,cell;GO:0005634,nucleus;GO:0042175,nuclear envelope-endoplasmic reticulum network;GO:0044425,membrane part;GO:0012505,endomembrane system;GO:0044437,vacuolar part;GO:0031224,int…	GO:0043022,ribosome binding;GO:0043021,ribonucleoprotein binding;GO:0016757,transferase activity, transferring glycosyl groups;GO:0005515,protein binding;GO:0003824,catalytic activity;GO:0005488,binding;GO:0004579,dolichyl-diphosphooligosaccharide-protein glycotransferase activity;GO:0004576,oligosaccharyl transferase activity;GO:0016740,transferase activity;GO:0016758,transferase activity, trans…	ko00510,N-Glycan biosynthesis;ko01100,Metabolic pathways;ko04141,Protein processing in endoplasmic reticulum
601	tr|Q8N5A0|Q8N5A0_HUMAN	Eukaryotic translation initiation factor 5B OS=Homo sapiens GN=EIF5B PE=2 SV=1	tr|A0A087WUT6|A0A087WUT6_HUMAN;sp|O60841|IF2P_HUMAN	down	0.728504	0.00208588	regulation of biological process;metabolic process;biological regulation;cellular process	organelle;cell part;cell	binding;catalytic activity	Translation, ribosomal structure and biogenesis ;	RNA transport	GO:0065007,biological regulation;GO:0060255,regulation of macromolecule metabolic process;GO:0019222,regulation of metabolic process;GO:0006417,regulation of translation;GO:0031326,regulation of cellular biosynthetic process;GO:0080090,regulation of primary metabolic process;GO:0010468,regulation of gene expression;GO:0051246,regulation of protein metabolic process;GO:0009889,regulation of biosyn…	GO:0043231,intracellular membrane-bounded organelle;GO:0043229,intracellular organelle;GO:0044424,intracellular part;GO:0044444,cytoplasmic part;GO:0005737,cytoplasm;GO:0005623,cell;GO:0005634,nucleus;GO:0043226,organelle;GO:0005829,cytosol;GO:0005622,intracellular;GO:0044464,cell part;GO:0043227,membrane-bounded organelle	GO:0003743,translation initiation factor activity;GO:0032553,ribonucleotide binding;GO:0017111,nucleoside-triphosphatase activity;GO:0045182,translation regulator activity;GO:0005515,protein binding;GO:0003824,catalytic activity;GO:0003924,GTPase activity;GO:0016817,hydrolase activity, acting on acid anhydrides;GO:0032561,guanyl ribonucleotide binding;GO:0003676,nucleic acid binding;GO:0008135,tr…	ko03013,RNA transport
603	tr|Q6PUJ7|Q6PUJ7_HUMAN	Epididymis luminal protein 215 OS=Homo sapiens GN=HEL-S-54e PE=2 SV=1		up	1.3128	0.0268692	reproduction;positive regulation of biological process;developmental process;multicellular organismal process;cellular process;growth;signaling;negative regulation of biological process;biological regulation;metabolic process;death;immune system process;reproductive process;regulation of biological process;cellular component organization or biogenesis;rhythmic process;cell proliferation;response …	extracellular region part;extracellular region;organelle;cell part;cell;organelle part;membrane-enclosed lumen	binding;nucleic acid binding transcription factor activity	Posttranslational modification, protein turnover, chaperones ;		GO:0009894,regulation of catabolic process;GO:0002673,regulation of acute inflammatory response;GO:0010740,positive regulation of protein kinase cascade;GO:0034960,cellular biopolymer metabolic process;GO:0010628,positive regulation of gene expression;GO:0045893,positive regulation of transcription, DNA-dependent;GO:0031347,regulation of defense response;GO:0010558,negative regulation of macromol…	GO:0044446,intracellular organelle part;GO:0031967,organelle envelope;GO:0043209,myelin sheath;GO:0031981,nuclear lumen;GO:0031982,vesicle;GO:0043233,organelle lumen;GO:0044422,organelle part;GO:0070062,extracellular vesicular exosome;GO:0044464,cell part;GO:0005654,nucleoplasm;GO:0005769,early endosome;GO:0031312,extrinsic to organelle membrane;GO:0043231,intracellular membrane-bounded organelle…	GO:0001664,G-protein-coupled receptor binding;GO:0005515,protein binding;GO:0005488,binding;GO:0001846,opsonin binding;GO:0019899,enzyme binding;GO:0001848,complement binding;GO:0008022,protein C-terminus binding;GO:0005102,receptor binding;GO:0042826,histone deacetylase binding
[truncated: 126 more rows]

## Sheet: HHvsFFA
N	Accession	Name	Samesets	Diff_state	HH:FFA	PVal HH:FFA	GO_function(Biological_Process)	GO_function(Cellular_Component)	GO_function(Molecular_Function)	COG_function	Kegg_function	GO_enrichment(Biological_Process)	GO_enrichment(Cellular_Component)	GO_enrichment(Molecular_Function)	Kegg_enrichment
[truncated: 359 more rows]

## Sheet: HHvsC
N	Accession	Name	Samesets	Diff_state	HH:C	PVal HH:C	GO_function(Biological_Process)	GO_function(Cellular_Component)	GO_function(Molecular_Function)	COG_function	Kegg_function	GO_enrichment(Biological_Process)	GO_enrichment(Cellular_Component)	GO_enrichment(Molecular_Function)	Kegg_enrichment
[truncated: 365 more rows]
