# Supplementary material for: Isobaric Tags for Relative and Absolute Quantitation (iTRAQ)-Based Proteomic Analysis of Hugan Qingzhi and Its Protective Properties against Free Fatty Acid-Induced L02 Hepatocyte Injury
Source: Front Pharmacol. 2017 Feb 28;8:99. doi: 10.3389/fphar.2017.00099 (PMC5329039; doi:10.3389/fphar.2017.00099)
Supplement: Supplementary file 4 [file Table_3.XLSX]

## Sheet: FFAvsC
#Pathway	DEPs (315)	All identified proteins (3331)	Pvalue	Pathway ID	Proteins	KOs
Microbial metabolism in diverse environments	31	121	1.08343e-07	ko01120	tr|A0A024R1T9|A0A024R1T9_HUMAN;tr|E9KL44|E9KL44_HUMAN;tr|A0A024R5C5|A0A024R5C5_HUMAN;tr|V9HWD9|V9HWD9_HUMAN;sp|P24752|THIL_HUMAN;tr|V9HWF4|V9HWF4_HUMAN;sp|Q02218|ODO1_HUMAN;sp|O43175|SERA_HUMAN;tr|A0A0A0MTS2|A0A0A0MTS2_HUMAN;sp|P55084|ECHB_HUMAN;tr|V9HWB9|V9HWB9_HUMAN;sp|P60174|TPIS_HUMAN;tr|B2RB23|B2RB23_HUMAN;tr|A0A024RAG0|A0A024RAG0_HUMAN;sp|P07954|FUMH_HUMAN;sp|P46087|NOP2_HUMAN;sp|P37837|TAL…	K01648+K07515+K01958+K00615+K00626+K00927+K00164+K00058+K01810+K07509+K00016+K01803+K07508+K01077+K01679+K00599+K00616+K00382+K00100+K11188+K01681+K00161+K00831+K00128+K01834+K00658+K00022+K00025
Ribosome	24	85	4.65867e-07	ko03010	tr|B2R491|B2R491_HUMAN;sp|P23396|RS3_HUMAN;tr|A0A024R814|A0A024R814_HUMAN;sp|P62917|RL8_HUMAN;tr|Q9HBB3|Q9HBB3_HUMAN;sp|P27635|RL10_HUMAN;tr|A0A024R4M0|A0A024R4M0_HUMAN;sp|P62269|RS18_HUMAN;sp|P62081|RS7_HUMAN;sp|P15880|RS2_HUMAN;tr|A0A0A6YYL6|A0A0A6YYL6_HUMAN;sp|P25398|RS12_HUMAN;tr|M0R0F0|M0R0F0_HUMAN;tr|B2R4W8|B2R4W8_HUMAN;sp|P62750|RL23A_HUMAN;tr|J3QQ67|J3QQ67_HUMAN;sp|P61254|RL26_HUMAN;tr|Q5…	K02987+K02985+K02937+K02938+K02934+K02866+K02997+K02964+K02993+K02981+K02880+K02951+K02989+K02957+K02893+K02883+K02898+K02885+K02877+K02872+K02910+K02882+K02871
Biosynthesis of secondary metabolites	33	165	1.69374e-05	ko01110	tr|A0A024R1T9|A0A024R1T9_HUMAN;tr|E9KL44|E9KL44_HUMAN;tr|V9HWD9|V9HWD9_HUMAN;sp|P24752|THIL_HUMAN;tr|V9HWF4|V9HWF4_HUMAN;tr|Q59HH3|Q59HH3_HUMAN;sp|Q02218|ODO1_HUMAN;tr|A0A0A0MTS2|A0A0A0MTS2_HUMAN;sp|P55084|ECHB_HUMAN;tr|V9HWB9|V9HWB9_HUMAN;tr|H0Y4R1|H0Y4R1_HUMAN;sp|P60174|TPIS_HUMAN;tr|B2RB23|B2RB23_HUMAN;tr|A0A024QZ30|A0A024QZ30_HUMAN;sp|P07954|FUMH_HUMAN;sp|P37837|TALDO_HUMAN;tr|A0A024R713|A0A0…	K01648+K07515+K00615+K00626+K00927+K11787+K00164+K01810+K07509+K00016+K00088+K01803+K07508+K00234+K01679+K00616+K00382+K11188+K01681+K00161+K00128+K00274+K01834+K00658+K00249+K05917+K01641+K00022+K00025+K00213
Citrate cycle (TCA cycle)	10	26	6.64559e-05	ko00020	tr|A0A024R1T9|A0A024R1T9_HUMAN;tr|A0A024R5C5|A0A024R5C5_HUMAN;sp|Q02218|ODO1_HUMAN;tr|A0A024QZ30|A0A024QZ30_HUMAN;sp|P07954|FUMH_HUMAN;tr|A0A024R713|A0A024R713_HUMAN;tr|B2RBW5|B2RBW5_HUMAN;tr|A0A024RBX9|A0A024RBX9_HUMAN;tr|A0A024R6C9|A0A024R6C9_HUMAN;tr|V9HWF2|V9HWF2_HUMAN	K01648+K01958+K00164+K00234+K01679+K00382+K01681+K00161+K00658+K00025
Valine, leucine and isoleucine degradation	12	41	0.000262797	ko00280	tr|E9KL44|E9KL44_HUMAN;sp|P24752|THIL_HUMAN;sp|P55084|ECHB_HUMAN;tr|B2RB23|B2RB23_HUMAN;tr|A0A024R040|A0A024R040_HUMAN;tr|A0A024R713|A0A024R713_HUMAN;tr|A0A024R6G4|A0A024R6G4_HUMAN;tr|Q53FB6|Q53FB6_HUMAN;tr|Q5T4U5|Q5T4U5_HUMAN;tr|Q8N995|Q8N995_HUMAN;sp|Q16836|HCDH_HUMAN;sp|Q9BWD1|THIC_HUMAN	K07515+K00626+K07509+K07508+K01027+K00382+K00140+K00128+K00249+K01641+K00022
Butanoate metabolism	8	22	0.000572428	ko00650	tr|E9KL44|E9KL44_HUMAN;sp|P24752|THIL_HUMAN;tr|A0A024R040|A0A024R040_HUMAN;tr|A0A0A0MSS8|A0A0A0MSS8_HUMAN;tr|A0A024RBX9|A0A024RBX9_HUMAN;tr|Q8N995|Q8N995_HUMAN;sp|Q16836|HCDH_HUMAN;sp|Q9BWD1|THIC_HUMAN	K07515+K00626+K01027+K00100+K00161+K01641+K00022
Lysine degradation	9	29	0.00097866	ko00310	tr|E9KL44|E9KL44_HUMAN;sp|P24752|THIL_HUMAN;sp|Q02218|ODO1_HUMAN;tr|B2R5M9|B2R5M9_HUMAN;tr|Q53FB6|Q53FB6_HUMAN;sp|O60568|PLOD3_HUMAN;tr|A0A024R6C9|A0A024R6C9_HUMAN;sp|Q16836|HCDH_HUMAN;sp|Q9BWD1|THIC_HUMAN	K07515+K00626+K00164+K00473+K00128+K13646+K00658+K00022
Synthesis and degradation of ketone bodies	4	6	0.00100951	ko00072	sp|P24752|THIL_HUMAN;tr|A0A024R040|A0A024R040_HUMAN;tr|Q8N995|Q8N995_HUMAN;sp|Q9BWD1|THIC_HUMAN	K00626+K01027+K01641
Pyruvate metabolism	9	30	0.001284	ko00620	tr|A0A024R5C5|A0A024R5C5_HUMAN;sp|P24752|THIL_HUMAN;tr|V9HWB9|V9HWB9_HUMAN;tr|A0A024R713|A0A024R713_HUMAN;tr|A0A024RBX9|A0A024RBX9_HUMAN;tr|Q53FB6|Q53FB6_HUMAN;tr|Q5U077|Q5U077_HUMAN;sp|Q9BWD1|THIC_HUMAN;tr|V9HWF2|V9HWF2_HUMAN	K01958+K00626+K00016+K00382+K00161+K00128+K00025
Propanoate metabolism	8	26	0.00199598	ko00640	tr|E9KL44|E9KL44_HUMAN;sp|P24752|THIL_HUMAN;tr|V9HWB9|V9HWB9_HUMAN;tr|A0A024R6G4|A0A024R6G4_HUMAN;tr|Q53FB6|Q53FB6_HUMAN;tr|Q5U077|Q5U077_HUMAN;tr|Q5T4U5|Q5T4U5_HUMAN;sp|Q9BWD1|THIC_HUMAN	K07515+K00626+K00016+K00140+K00128+K00249
Benzoate degradation	5	11	0.00209556	ko00362	tr|E9KL44|E9KL44_HUMAN;sp|P24752|THIL_HUMAN;sp|P55084|ECHB_HUMAN;tr|B2RB23|B2RB23_HUMAN;sp|Q9BWD1|THIC_HUMAN	K07515+K00626+K07509+K07508
Tryptophan metabolism	7	21	0.00228793	ko00380	tr|E9KL44|E9KL44_HUMAN;sp|P24752|THIL_HUMAN;sp|Q02218|ODO1_HUMAN;tr|Q53FB6|Q53FB6_HUMAN;tr|Q8TBI1|Q8TBI1_HUMAN;sp|Q16836|HCDH_HUMAN;sp|Q9BWD1|THIC_HUMAN	K07515+K00626+K00164+K00128+K00274+K00022
Fatty acid metabolism	9	34	0.00335171	ko00071	tr|E9KL44|E9KL44_HUMAN;sp|P24752|THIL_HUMAN;sp|P55084|ECHB_HUMAN;tr|B2RB23|B2RB23_HUMAN;tr|A0A024R5F4|A0A024R5F4_HUMAN;tr|Q53FB6|Q53FB6_HUMAN;tr|Q5T4U5|Q5T4U5_HUMAN;sp|Q16836|HCDH_HUMAN;sp|Q9BWD1|THIC_HUMAN	K07515+K00626+K07509+K07508+K08765+K00128+K00249+K00022
Protein processing in endoplasmic reticulum	21	120	0.00358716	ko04141	tr|A0A024RD80|A0A024RD80_HUMAN;tr|V9HWB4|V9HWB4_HUMAN;tr|A0A024R8S5|A0A024R8S5_HUMAN;tr|V9HVY3|V9HVY3_HUMAN;tr|A0A090N8Y2|A0A090N8Y2_HUMAN;tr|A0A0A0MRV0|A0A0A0MRV0_HUMAN;tr|K9JA46|K9JA46_HUMAN;tr|A0A024RBH2|A0A024RBH2_HUMAN;sp|P04843|RPN1_HUMAN;tr|V9HW88|V9HW88_HUMAN;sp|P27824|CALX_HUMAN;tr|A0A024R663|A0A024R663_HUMAN;sp|Q8NBS9|TXND5_HUMAN;tr|B2RE46|B2RE46_HUMAN;tr|A8KA82|A8KA82_HUMAN;tr|Q6FI51|Q…	K04079+K09490+K09580+K08056+K09582+K14000+K13999+K12666+K08057+K08054+K13984+K12667+K09523+K09507+K08288+K14009+K07151+K10636+K09503
Fatty acid elongation in mitochondria	4	8	0.00403797	ko00062	tr|E9KL44|E9KL44_HUMAN;sp|P55084|ECHB_HUMAN;tr|B2RB23|B2RB23_HUMAN;sp|Q16836|HCDH_HUMAN	K07515+K07509+K07508+K00022
Glycolysis / Gluconeogenesis	10	44	0.00662958	ko00010	tr|V9HWF4|V9HWF4_HUMAN;tr|A0A0A0MTS2|A0A0A0MTS2_HUMAN;tr|V9HWB9|V9HWB9_HUMAN;sp|P60174|TPIS_HUMAN;tr|A0A024R713|A0A024R713_HUMAN;tr|A0A024RBX9|A0A024RBX9_HUMAN;tr|Q53FB6|Q53FB6_HUMAN;tr|Q5U077|Q5U077_HUMAN;tr|Q6P6D7|Q6P6D7_HUMAN;sp|Q96HS1|PGAM5_HUMAN	K00927+K01810+K00016+K01803+K00382+K00161+K00128+K01834
Primary bile acid biosynthesis	3	5	0.00724909	ko00120	sp|P51659|DHB4_HUMAN;tr|A0A0A0MSS8|A0A0A0MSS8_HUMAN;tr|B2R761|B2R761_HUMAN	K12405+K00037+K08764
Antigen processing and presentation	8	34	0.0118774	ko04612	tr|A0A024RD80|A0A024RD80_HUMAN;tr|V9HVY3|V9HVY3_HUMAN;tr|K9JA46|K9JA46_HUMAN;sp|P34932|HSP74_HUMAN;tr|V9HW88|V9HW88_HUMAN;sp|P27824|CALX_HUMAN;tr|Q9MYC0|Q9MYC0_HUMAN;sp|P61769|B2MG_HUMAN	K04079+K08056+K09489+K08057+K08054+K06751+K08055
Two-component system	3	7	0.0219698	ko02020	sp|P24752|THIL_HUMAN;tr|A0A024RAG0|A0A024RAG0_HUMAN;sp|Q9BWD1|THIC_HUMAN	K00626+K01077
Reductive carboxylate cycle (CO2 fixation)	3	7	0.0219698	ko00720	tr|A0A024R1T9|A0A024R1T9_HUMAN;sp|P07954|FUMH_HUMAN;tr|B2RBW5|B2RBW5_HUMAN	K01648+K01679+K01681
Viral myocarditis	7	33	0.0313517	ko05416	tr|A0A024R1N1|A0A024R1N1_HUMAN;tr|E7EX73|E7EX73_HUMAN;tr|Q9MYC0|Q9MYC0_HUMAN;sp|P78344|IF4G2_HUMAN;tr|B2R6E2|B2R6E2_HUMAN;tr|G4XXL9|G4XXL9_HUMAN;tr|A4D2P0|A4D2P0_HUMAN	K10352+K03260+K06751+K08738+K04392
Terpenoid backbone biosynthesis	3	8	0.0327289	ko00900	sp|P24752|THIL_HUMAN;tr|Q8N995|Q8N995_HUMAN;sp|Q9BWD1|THIC_HUMAN	K00626+K01641
Carbon fixation in photosynthetic organisms	4	14	0.0366004	ko00710	tr|V9HWD9|V9HWD9_HUMAN;tr|V9HWF4|V9HWF4_HUMAN;sp|P60174|TPIS_HUMAN;tr|V9HWF2|V9HWF2_HUMAN	K00615+K00927+K01803+K00025
Huntington's disease	17	117	0.0462103	ko05016	sp|Q00610|CLH1_HUMAN;tr|V9HW26|V9HW26_HUMAN;tr|V9HW31|V9HW31_HUMAN;sp|P21796|VDAC1_HUMAN;tr|A0A024QZ30|A0A024QZ30_HUMAN;tr|E5KRK5|E5KRK5_HUMAN;tr|H0UID4|H0UID4_HUMAN;tr|C9J2Y9|C9J2Y9_HUMAN;sp|Q9Y277|VDAC3_HUMAN;tr|A0A024R7S3|A0A024R7S3_HUMAN;tr|E9PFW3|E9PFW3_HUMAN;sp|P36542|ATPG_HUMAN;sp|O00291|HIP1_HUMAN;tr|G4XXL9|G4XXL9_HUMAN;sp|P14927|QCR7_HUMAN;tr|Q06TE6|Q06TE6_HUMAN;sp|Q9H936|GHC1_HUMAN	K04646+K02132+K02133+K05862+K00234+K03934+K11825+K03010+K04645+K11826+K02136+K04559+K08738+K00417+K02261+K05863
Methane metabolism	5	22	0.0502942	ko00680	sp|O43175|SERA_HUMAN;tr|V9HWC7|V9HWC7_HUMAN;tr|B4DHQ3|B4DHQ3_HUMAN;tr|Q6P6D7|Q6P6D7_HUMAN;sp|Q96HS1|PGAM5_HUMAN	K00058+K11188+K00831+K01834
Glycine, serine and threonine metabolism	4	16	0.0572966	ko00260	sp|O43175|SERA_HUMAN;tr|A0A024R713|A0A024R713_HUMAN;tr|B4DHQ3|B4DHQ3_HUMAN;tr|Q8TBI1|Q8TBI1_HUMAN	K00058+K00382+K00831+K00274
Plant-pathogen interaction	3	10	0.0608703	ko04626	tr|A0A024RD80|A0A024RD80_HUMAN;tr|K9JA46|K9JA46_HUMAN;sp|P49411|EFTU_HUMAN	K04079+K02358
Valine, leucine and isoleucine biosynthesis	3	10	0.0608703	ko00290	tr|A0A024RCN6|A0A024RCN6_HUMAN;sp|P41252|SYIC_HUMAN;tr|A0A024RBX9|A0A024RBX9_HUMAN	K01873+K01870+K00161
PPAR signaling pathway	6	32	0.0754416	ko03320	sp|O60664|PLIN3_HUMAN;tr|A0A024R5F4|A0A024R5F4_HUMAN;tr|Q5T4U5|Q5T4U5_HUMAN;tr|B2R761|B2R761_HUMAN;tr|V9HWF0|V9HWF0_HUMAN;tr|Q6FHZ7|Q6FHZ7_HUMAN	K08768+K08765+K00249+K08764+K06272
Phenylpropanoid biosynthesis	1	1	0.0945662	ko00940	tr|V9HWC7|V9HWC7_HUMAN	K11188
Biosynthesis of ansamycins	1	1	0.0945662	ko01051	tr|V9HWD9|V9HWD9_HUMAN	K00615
Progesterone-mediated oocyte maturation	7	42	0.0959162	ko04914	tr|A0A024RD80|A0A024RD80_HUMAN;tr|K9JA46|K9JA46_HUMAN;sp|Q9H9B4|SFXN1_HUMAN;tr|G3V5T9|G3V5T9_HUMAN;tr|A0A024RD15|A0A024RD15_HUMAN;tr|A0A0A0MS41|A0A0A0MS41_HUMAN;tr|A0A024R7J0|A0A024R7J0_HUMAN	K04079+K03351+K02206+K04441+K04345
Histidine metabolism	3	12	0.0970121	ko00340	sp|P46087|NOP2_HUMAN;tr|Q53FB6|Q53FB6_HUMAN;tr|Q8TBI1|Q8TBI1_HUMAN	K00599+K00128+K00274
Proximal tubule bicarbonate reclamation	3	12	0.0970121	ko04964	tr|E9KL48|E9KL48_HUMAN;tr|V9HWF2|V9HWF2_HUMAN;sp|P54709|AT1B3_HUMAN	K00261+K00025+K01540
Protein digestion and absorption	3	13	0.11766	ko04974	tr|J3KPF3|J3KPF3_HUMAN;sp|P54709|AT1B3_HUMAN;tr|Q71UA6|Q71UA6_HUMAN	K06519+K01540+K05616
Bacterial invasion of epithelial cells	9	62	0.126269	ko05100	sp|Q00610|CLH1_HUMAN;tr|A0A024QZN4|A0A024QZN4_HUMAN;sp|P35221|CTNA1_HUMAN;sp|P50570|DYN2_HUMAN;tr|A0A024R7S3|A0A024R7S3_HUMAN;tr|V9HWF0|V9HWF0_HUMAN;tr|D3DUW6|D3DUW6_HUMAN;tr|A4D2P0|A4D2P0_HUMAN;sp|P46109|CRKL_HUMAN	K04646+K05700+K05691+K01528+K04645+K06272+K04392+K04438
Amyotrophic lateral sclerosis (ALS)	4	21	0.130321	ko05014	tr|G4XXL9|G4XXL9_HUMAN;tr|A4D2P0|A4D2P0_HUMAN;tr|A0A024RD15|A0A024RD15_HUMAN;tr|A0A024R0P9|A0A024R0P9_HUMAN	K08738+K04392+K04441+K11518
Caprolactam degradation	2	7	0.136229	ko00930	tr|E9KL44|E9KL44_HUMAN;sp|Q16836|HCDH_HUMAN	K07515+K00022
Olfactory transduction	2	7	0.136229	ko04740	tr|Q53GR7|Q53GR7_HUMAN;tr|A0A024R7J0|A0A024R7J0_HUMAN	K04257+K04345
Metabolic pathways	59	546	0.136567	ko01100	tr|Q5R210|Q5R210_HUMAN;sp|P49327|FAS_HUMAN;tr|A0A024R1T9|A0A024R1T9_HUMAN;tr|E9KL44|E9KL44_HUMAN;tr|A0A024R5C5|A0A024R5C5_HUMAN;tr|V9HWD9|V9HWD9_HUMAN;sp|P24752|THIL_HUMAN;tr|V9HW26|V9HW26_HUMAN;tr|A0A024R0C3|A0A024R0C3_HUMAN;tr|V9HWF4|V9HWF4_HUMAN;sp|P51659|DHB4_HUMAN;tr|F8VPD4|F8VPD4_HUMAN;tr|Q59HH3|Q59HH3_HUMAN;sp|Q02218|ODO1_HUMAN;sp|O43175|SERA_HUMAN;sp|P04843|RPN1_HUMAN;tr|A0A0A0MTS2|A0A0A0…	K01948+K00665+K01648+K07515+K01958+K00615+K00626+K02132+K00323+K00927+K12405+K11540+K11787+K00164+K00058+K12666+K01810+K02133+K07509+K01886+K00016+K00088+K00261+K01803+K07508+K01077+K00933+K00234+K01679+K03934+K00616+K00382+K00037+K00100+K11188+K01681+K00161+K00831+K00140+K00128+K10807+K03010+K00274+K01834+K00658+K00249+K12667+K08764+K05917+K02136+K01641+K00022+K00025+K07151+K00417+K02261+K00213
Metabolism of xenobiotics by cytochrome P450	3	14	0.139767	ko00980	tr|A0A0A0MSS8|A0A0A0MSS8_HUMAN;tr|Q6FGJ9|Q6FGJ9_HUMAN;sp|Q96SQ9|CP2S1_HUMAN	K00212+K00799+K07420
Aminoacyl-tRNA biosynthesis	6	38	0.143919	ko00970	sp|P26639|SYTC_HUMAN;tr|A0A024RCN6|A0A024RCN6_HUMAN;tr|A8K3A8|A8K3A8_HUMAN;sp|P41252|SYIC_HUMAN;tr|B2RBS8|B2RBS8_HUMAN;tr|A0A024R4G1|A0A024R4G1_HUMAN	K01868+K01873+K01886+K01870+K01883+K01890
Systemic lupus erythematosus	5	30	0.147756	ko05322	tr|B2R4R0|B2R4R0_HUMAN;sp|Q71DI3|H32_HUMAN;sp|Q5SSJ5|HP1B3_HUMAN;sp|Q6PKG0|LARP1_HUMAN;tr|A8MT02|A8MT02_HUMAN	K11254+K11253+K11252+K11090+K11086
Cardiac muscle contraction	5	30	0.147756	ko04260	tr|B2RDE1|B2RDE1_HUMAN;tr|D9YZV5|D9YZV5_HUMAN;sp|P14927|QCR7_HUMAN;sp|P54709|AT1B3_HUMAN;tr|Q06TE6|Q06TE6_HUMAN	K09290+K10373+K10374+K00417+K01540+K02261
RNA transport	18	149	0.163553	ko03013	sp|P12270|TPR_HUMAN;sp|Q14152|EIF3A_HUMAN;sp|P49792|RBP2_HUMAN;tr|E7EX73|E7EX73_HUMAN;sp|O14980|XPO1_HUMAN;tr|B2RBR9|B2RBR9_HUMAN;tr|A0A024RDY0|A0A024RDY0_HUMAN;tr|A0A024RAM0|A0A024RAM0_HUMAN;tr|B5MDF5|B5MDF5_HUMAN;tr|A0A024RBY4|A0A024RBY4_HUMAN;sp|P78344|IF4G2_HUMAN;tr|E9PF10|E9PF10_HUMAN;tr|E7EX17|E7EX17_HUMAN;sp|Q9Y3F4|STRAP_HUMAN;sp|Q15056|IF4H_HUMAN;tr|Q8N5A0|Q8N5A0_HUMAN;tr|B2R6E2|B2R6E2_HU…	K09291+K03254+K12172+K03260+K14290+K14293+K07936+K03242+K14312+K03258+K13137+K03243+K13114
Chloroalkane and chloroalkene degradation	2	8	0.17073	ko00625	tr|A0A0A0MSS8|A0A0A0MSS8_HUMAN;tr|Q53FB6|Q53FB6_HUMAN	K00100+K00128
Phenylalanine metabolism	2	8	0.17073	ko00360	tr|V9HWC7|V9HWC7_HUMAN;tr|Q8TBI1|Q8TBI1_HUMAN	K11188+K00274
Non-homologous end-joining	2	8	0.17073	ko03450	sp|P13010|XRCC5_HUMAN;tr|A0A024R1N4|A0A024R1N4_HUMAN	K10885+K10884
NOD-like receptor signaling pathway	5	32	0.179708	ko04621	tr|A0A024RD80|A0A024RD80_HUMAN;tr|K9JA46|K9JA46_HUMAN;tr|A0A024RC87|A0A024RC87_HUMAN;tr|A0A024RD15|A0A024RD15_HUMAN;tr|Q32Q10|Q32Q10_HUMAN	K04079+K12800+K04441+K12796
Arginine and proline metabolism	5	32	0.179708	ko00330	tr|Q5R210|Q5R210_HUMAN;tr|E9KL48|E9KL48_HUMAN;tr|V9HWH2|V9HWH2_HUMAN;tr|Q53FB6|Q53FB6_HUMAN;tr|Q8TBI1|Q8TBI1_HUMAN	K01948+K00261+K00933+K00128+K00274
Parkinson's disease	11	86	0.185058	ko05012	tr|V9HW26|V9HW26_HUMAN;tr|V9HW31|V9HW31_HUMAN;sp|P21796|VDAC1_HUMAN;tr|A0A024QZ30|A0A024QZ30_HUMAN;tr|E5KRK5|E5KRK5_HUMAN;sp|Q9Y277|VDAC3_HUMAN;sp|P36542|ATPG_HUMAN;tr|G4XXL9|G4XXL9_HUMAN;sp|P14927|QCR7_HUMAN;tr|Q06TE6|Q06TE6_HUMAN;sp|Q9H936|GHC1_HUMAN	K02132+K02133+K05862+K00234+K03934+K02136+K08738+K00417+K02261+K05863
beta-Alanine metabolism	3	16	0.187556	ko00410	tr|E9KL44|E9KL44_HUMAN;tr|Q53FB6|Q53FB6_HUMAN;tr|Q5T4U5|Q5T4U5_HUMAN	K07515+K00128+K00249
Calcium signaling pathway	6	42	0.201092	ko04020	sp|P16615|AT2A2_HUMAN;sp|P21796|VDAC1_HUMAN;tr|A0A024RB85|A0A024RB85_HUMAN;sp|Q9Y277|VDAC3_HUMAN;sp|Q9H936|GHC1_HUMAN;tr|A0A024R7J0|A0A024R7J0_HUMAN	K05853+K05862+K05084+K05863+K04345
MAPK signaling pathway - yeast	2	9	0.206445	ko04011	sp|P12270|TPR_HUMAN;tr|A0A024RD15|A0A024RD15_HUMAN	K09291+K04441
Nitrogen metabolism	2	9	0.206445	ko00910	tr|Q5R210|Q5R210_HUMAN;tr|E9KL48|E9KL48_HUMAN	K01948+K00261
Type I diabetes mellitus	2	9	0.206445	ko04940	tr|A0A024R3X4|A0A024R3X4_HUMAN;tr|Q9MYC0|Q9MYC0_HUMAN	K04077+K06751
Base excision repair	3	17	0.212841	ko03410	tr|B4E0E1|B4E0E1_HUMAN;tr|Q5TZP7|Q5TZP7_HUMAN;tr|A8K6N3|A8K6N3_HUMAN	K10798+K10771
Polycyclic aromatic hydrocarbon degradation	1	3	0.257786	ko00624	sp|P46087|NOP2_HUMAN	K00599
Isoquinoline alkaloid biosynthesis	1	3	0.257786	ko00950	tr|Q8TBI1|Q8TBI1_HUMAN	K00274
D-Glutamine and D-glutamate metabolism	1	3	0.257786	ko00471	tr|E9KL48|E9KL48_HUMAN	K00261
Aminobenzoate degradation	2	11	0.279464	ko00627	tr|E9KL44|E9KL44_HUMAN;tr|A0A024RAG0|A0A024RAG0_HUMAN	K07515+K01077
Drug metabolism - cytochrome P450	2	11	0.279464	ko00982	tr|Q8TBI1|Q8TBI1_HUMAN;tr|Q6FGJ9|Q6FGJ9_HUMAN	K00274+K00799
Glyoxylate and dicarboxylate metabolism	2	11	0.279464	ko00630	tr|B2RBW5|B2RBW5_HUMAN;tr|V9HWF2|V9HWF2_HUMAN	K01681+K00025
N-Glycan biosynthesis	3	20	0.292035	ko00510	sp|P04843|RPN1_HUMAN;tr|B2RE46|B2RE46_HUMAN;sp|P46977|STT3A_HUMAN	K12666+K12667+K07151
Bile secretion	2	12	0.315955	ko04976	sp|P54709|AT1B3_HUMAN;tr|A0A024R7J0|A0A024R7J0_HUMAN	K01540+K04345
Steroid biosynthesis	2	12	0.315955	ko00100	sp|Q16850|CP51A_HUMAN;tr|X5DNI9|X5DNI9_HUMAN	K05917+K00213
Pentose phosphate pathway	3	21	0.318987	ko00030	tr|V9HWD9|V9HWD9_HUMAN;tr|A0A0A0MTS2|A0A0A0MTS2_HUMAN;sp|P37837|TALDO_HUMAN	K00615+K01810+K00616
Geraniol degradation	1	4	0.328037	ko00281	sp|Q16836|HCDH_HUMAN	K00022
Bisphenol degradation	1	4	0.328037	ko00363	tr|A0A0A0MSS8|A0A0A0MSS8_HUMAN	K00100
Vitamin B6 metabolism	1	4	0.328037	ko00750	tr|B4DHQ3|B4DHQ3_HUMAN	K00831
p53 signaling pathway	3	23	0.37285	ko04115	sp|Q96AG4|LRC59_HUMAN;tr|G4XXL9|G4XXL9_HUMAN;tr|G3V5T9|G3V5T9_HUMAN	K10130+K08738+K02206
Alanine, aspartate and glutamate metabolism	3	23	0.37285	ko00250	tr|Q5R210|Q5R210_HUMAN;tr|F8VPD4|F8VPD4_HUMAN;tr|E9KL48|E9KL48_HUMAN	K01948+K11540+K00261
Meiosis - yeast	4	33	0.381011	ko04113	sp|Q9H9B4|SFXN1_HUMAN;sp|Q96AG4|LRC59_HUMAN;tr|A0A0A0MS41|A0A0A0MS41_HUMAN;tr|A0A024R7J0|A0A024R7J0_HUMAN	K03351+K01768+K04345
Tyrosine metabolism	2	14	0.387382	ko00350	sp|P46087|NOP2_HUMAN;tr|Q8TBI1|Q8TBI1_HUMAN	K00599+K00274
Fatty acid biosynthesis	1	5	0.391659	ko00061	sp|P49327|FAS_HUMAN	K00665
Linoleic acid metabolism	1	5	0.391659	ko00591	tr|A0A0A0MSS8|A0A0A0MSS8_HUMAN	K00100
Limonene and pinene degradation	1	5	0.391659	ko00903	tr|Q53FB6|Q53FB6_HUMAN	K00128
Taste transduction	1	5	0.391659	ko04742	tr|A0A024R7J0|A0A024R7J0_HUMAN	K04345
Fructose and mannose metabolism	3	24	0.399514	ko00051	sp|P60174|TPIS_HUMAN;tr|A0A0A0MSS8|A0A0A0MSS8_HUMAN;sp|O60825|F262_HUMAN	K01803+K00100+K00900+K01103
Amoebiasis	4	34	0.403283	ko05146	tr|A0A024QZN4|A0A024QZN4_HUMAN;tr|V9HW43|V9HW43_HUMAN;sp|P51149|RAB7A_HUMAN;tr|A0A024R7J0|A0A024R7J0_HUMAN	K05700+K04455+K07897+K04345
Thyroid cancer	2	15	0.421882	ko05216	sp|P12270|TPR_HUMAN;tr|B2RDE1|B2RDE1_HUMAN	K09291+K09290
Fc gamma R-mediated phagocytosis	5	46	0.442859	ko04666	sp|P50570|DYN2_HUMAN;tr|A0A024R0V4|A0A024R0V4_HUMAN;tr|D3DUW6|D3DUW6_HUMAN;tr|A4D2P0|A4D2P0_HUMAN;sp|P46109|CRKL_HUMAN	K01528+K06274+K04392+K04438
Pancreatic secretion	3	26	0.451791	ko04972	sp|P16615|AT2A2_HUMAN;sp|P54709|AT1B3_HUMAN;tr|A4D2P0|A4D2P0_HUMAN	K05853+K01540+K04392
Starch and sucrose metabolism	2	16	0.455357	ko00500	tr|A0A0A0MTS2|A0A0A0MTS2_HUMAN;sp|P06737|PYGL_HUMAN	K01810+K00688
Mismatch repair	2	16	0.455357	ko03430	tr|Q567R6|Q567R6_HUMAN;tr|A0A024RDQ8|A0A024RDQ8_HUMAN	K03111+K10756
Spliceosome	16	161	0.456386	ko03040	tr|B4DLR3|B4DLR3_HUMAN;sp|P52272|HNRPM_HUMAN;sp|Q6P2Q9|PRP8_HUMAN;sp|P38159|RBMX_HUMAN;sp|Q13435|SF3B2_HUMAN;sp|O43143|DHX15_HUMAN;tr|B4DSH1|B4DSH1_HUMAN;sp|O94906|PRP6_HUMAN;tr|B2R5W2|B2R5W2_HUMAN;tr|A0A024R1K8|A0A024R1K8_HUMAN;tr|Q6I9S2|Q6I9S2_HUMAN;sp|Q14690|RRP5_HUMAN;tr|Q59GA1|Q59GA1_HUMAN;tr|Q53G61|Q53G61_HUMAN;tr|B2R802|B2R802_HUMAN;tr|A8MT02|A8MT02_HUMAN	K12888+K12887+K12856+K12885+K12829+K12820+K12860+K12855+K12884+K12825+K06063+K12869+K12867+K12897+K11092+K11091+K11086
Pathways in cancer	11	110	0.470271	ko05200	tr|A0A024RD80|A0A024RD80_HUMAN;sp|P12270|TPR_HUMAN;tr|B2RDE1|B2RDE1_HUMAN;tr|K9JA46|K9JA46_HUMAN;sp|P35221|CTNA1_HUMAN;tr|A0A024R1X8|A0A024R1X8_HUMAN;sp|P07954|FUMH_HUMAN;tr|G4XXL9|G4XXL9_HUMAN;tr|A4D2P0|A4D2P0_HUMAN;tr|G3V5T9|G3V5T9_HUMAN;sp|P46109|CRKL_HUMAN	K04079+K09291+K09290+K05691+K10056+K01679+K08738+K04392+K02206+K04438
Hedgehog signaling pathway	1	7	0.501448	ko04340	tr|A0A024R7J0|A0A024R7J0_HUMAN	K04345
Allograft rejection	1	7	0.501448	ko05330	tr|Q9MYC0|Q9MYC0_HUMAN	K06751
Steroid hormone biosynthesis	1	7	0.501448	ko00140	tr|A0A0A0MSS8|A0A0A0MSS8_HUMAN	K00089+K00037+K05295
Ascorbate and aldarate metabolism	1	7	0.501448	ko00053	tr|Q53FB6|Q53FB6_HUMAN	K00128
Graft-versus-host disease	1	7	0.501448	ko05332	tr|Q9MYC0|Q9MYC0_HUMAN	K06751
Renal cell carcinoma	3	28	0.502115	ko05211	sp|P07954|FUMH_HUMAN;tr|A4D2P0|A4D2P0_HUMAN;sp|P46109|CRKL_HUMAN	K01679+K04392+K04438
Leukocyte transendothelial migration	6	62	0.540403	ko04670	tr|A0A024QZN4|A0A024QZN4_HUMAN;tr|V9HWC0|V9HWC0_HUMAN;sp|P35221|CTNA1_HUMAN;tr|A0A024R0V4|A0A024R0V4_HUMAN;tr|A4D2P0|A4D2P0_HUMAN;tr|A0A024RD15|A0A024RD15_HUMAN	K05700+K05763+K05691+K06274+K04392+K04441
Prion diseases	2	19	0.548633	ko05020	tr|V9HWB4|V9HWB4_HUMAN;tr|A0A024R7J0|A0A024R7J0_HUMAN	K09490+K04345
Autoimmune thyroid disease	1	8	0.548693	ko05320	tr|Q9MYC0|Q9MYC0_HUMAN	K06751
Carbohydrate digestion and absorption	1	8	0.548693	ko04973	sp|P54709|AT1B3_HUMAN	K01540
Complement and coagulation cascades	1	8	0.548693	ko04610	tr|E9PR17|E9PR17_HUMAN	K04008
Endocytosis	11	117	0.556247	ko04144	sp|Q00610|CLH1_HUMAN;tr|A0A024RB85|A0A024RB85_HUMAN;sp|Q15075|EEA1_HUMAN;tr|Q9MYC0|Q9MYC0_HUMAN;tr|H0UID4|H0UID4_HUMAN;sp|P50570|DYN2_HUMAN;tr|A0A024R7S3|A0A024R7S3_HUMAN;sp|P51149|RAB7A_HUMAN;tr|E9PFW3|E9PFW3_HUMAN;tr|D3DUW6|D3DUW6_HUMAN;tr|A0A024R5H1|A0A024R5H1_HUMAN	K04646+K05084+K12478+K06751+K11825+K01528+K04645+K07897+K11826+K13649
Adherens junction	5	53	0.571811	ko04520	tr|A0A024QZN4|A0A024QZN4_HUMAN;tr|E9PMS6|E9PMS6_HUMAN;sp|P35221|CTNA1_HUMAN;tr|A8K3M3|A8K3M3_HUMAN;tr|A4D2P0|A4D2P0_HUMAN	K05700+K06084+K05691+K05696+K04392
Alzheimer's disease	9	97	0.576646	ko05010	tr|V9HW26|V9HW26_HUMAN;sp|P16615|AT2A2_HUMAN;tr|V9HW31|V9HW31_HUMAN;tr|A0A024QZ30|A0A024QZ30_HUMAN;tr|E5KRK5|E5KRK5_HUMAN;sp|P36542|ATPG_HUMAN;tr|G4XXL9|G4XXL9_HUMAN;sp|P14927|QCR7_HUMAN;tr|Q06TE6|Q06TE6_HUMAN	K02132+K05853+K02133+K00234+K03934+K02136+K08738+K00417+K02261
Gastric acid secretion	2	20	0.577144	ko04971	sp|P54709|AT1B3_HUMAN;tr|A0A024R7J0|A0A024R7J0_HUMAN	K01540+K04345
Phagosome	7	76	0.588284	ko04145	sp|Q14204|DYHC1_HUMAN;tr|V9HW88|V9HW88_HUMAN;sp|P27824|CALX_HUMAN;sp|Q15075|EEA1_HUMAN;tr|Q9MYC0|Q9MYC0_HUMAN;sp|P51149|RAB7A_HUMAN;tr|A4D2P0|A4D2P0_HUMAN	K10413+K08057+K08054+K12478+K06751+K07897+K04392
Shigellosis	5	54	0.58898	ko05131	tr|A0A024QZN4|A0A024QZN4_HUMAN;tr|E9PEZ3|E9PEZ3_HUMAN;tr|A4D2P0|A4D2P0_HUMAN;tr|A0A024RD15|A0A024RD15_HUMAN;sp|P46109|CRKL_HUMAN	K05700+K05740+K04392+K04441+K04438
Fc epsilon RI signaling pathway	2	21	0.604319	ko04664	tr|A4D2P0|A4D2P0_HUMAN;tr|A0A024RD15|A0A024RD15_HUMAN	K04392+K04441
Prostate cancer	3	33	0.616439	ko05215	tr|A0A024RD80|A0A024RD80_HUMAN;tr|K9JA46|K9JA46_HUMAN;tr|G3V5T9|G3V5T9_HUMAN	K04079+K02206
Oxidative phosphorylation	7	78	0.61658	ko00190	tr|V9HW26|V9HW26_HUMAN;tr|V9HW31|V9HW31_HUMAN;tr|A0A024QZ30|A0A024QZ30_HUMAN;tr|E5KRK5|E5KRK5_HUMAN;sp|P36542|ATPG_HUMAN;sp|P14927|QCR7_HUMAN;tr|Q06TE6|Q06TE6_HUMAN	K02132+K02133+K00234+K03934+K02136+K00417+K02261
Oocyte meiosis	5	56	0.62216	ko04114	sp|P27348|1433T_HUMAN;sp|Q9H9B4|SFXN1_HUMAN;tr|G3V5T9|G3V5T9_HUMAN;tr|A0A0A0MS41|A0A0A0MS41_HUMAN;tr|A0A024R7J0|A0A024R7J0_HUMAN	K06630+K03351+K02206+K04345
Vasopressin-regulated water reabsorption	2	22	0.630154	ko04962	sp|Q14204|DYHC1_HUMAN;tr|A0A024R7J0|A0A024R7J0_HUMAN	K10413+K04345
Pentose and glucuronate interconversions	1	10	0.630212	ko00040	tr|Q53FB6|Q53FB6_HUMAN	K00128
Folate biosynthesis	1	10	0.630212	ko00790	tr|A0A024RAG0|A0A024RAG0_HUMAN	K01077
Other types of O-glycan biosynthesis	1	10	0.630212	ko00514	sp|O60568|PLOD3_HUMAN	K13646
Nicotinate and nicotinamide metabolism	1	10	0.630212	ko00760	tr|A0A024R0C3|A0A024R0C3_HUMAN	K00323
Cysteine and methionine metabolism	2	23	0.654659	ko00270	tr|V9HWB9|V9HWB9_HUMAN;tr|Q5U077|Q5U077_HUMAN	K00016
mTOR signaling pathway	2	23	0.654659	ko04150	tr|E7EX17|E7EX17_HUMAN;sp|Q15056|IF4H_HUMAN	K03258
Colorectal cancer	2	23	0.654659	ko05210	tr|G4XXL9|G4XXL9_HUMAN;tr|A4D2P0|A4D2P0_HUMAN	K08738+K04392
VEGF signaling pathway	3	35	0.65691	ko04370	tr|V9HW43|V9HW43_HUMAN;tr|A4D2P0|A4D2P0_HUMAN;tr|A0A024RD15|A0A024RD15_HUMAN	K04455+K04392+K04441
Wnt signaling pathway	4	47	0.662355	ko04310	tr|A4D0U5|A4D0U5_HUMAN;tr|A0A024R904|A0A024R904_HUMAN;tr|A4D2P0|A4D2P0_HUMAN;tr|A0A024R7J0|A0A024R7J0_HUMAN	K04511+K04507+K04392+K04345
One carbon pool by folate	1	11	0.665287	ko00670	tr|Q59HH3|Q59HH3_HUMAN	K11787
Endometrial cancer	2	24	0.677854	ko05213	sp|P35221|CTNA1_HUMAN;tr|V9HWF0|V9HWF0_HUMAN	K05691+K06272
RNA degradation	5	60	0.683524	ko03018	tr|A0A024R3X4|A0A024R3X4_HUMAN;sp|P38646|GRP75_HUMAN;sp|Q8TCS8|PNPT1_HUMAN;sp|P26196|DDX6_HUMAN;sp|Q96AG4|LRC59_HUMAN	K04077+K04043+K00962+K12614+K12603
Hematopoietic cell lineage	1	12	0.697044	ko04640	tr|E9PR17|E9PR17_HUMAN	K04008
Salivary secretion	2	25	0.699766	ko04970	sp|P54709|AT1B3_HUMAN;tr|A0A024R7J0|A0A024R7J0_HUMAN	K01540+K04345
Apoptosis	3	38	0.711706	ko04210	sp|O95831|AIFM1_HUMAN;tr|G4XXL9|G4XXL9_HUMAN;tr|A0A024R7J0|A0A024R7J0_HUMAN	K04727+K08738+K04345
Biosynthesis of unsaturated fatty acids	1	13	0.725797	ko01040	tr|E9KL44|E9KL44_HUMAN	K07515
Leishmaniasis	1	13	0.725797	ko05140	tr|A0A024RD15|A0A024RD15_HUMAN	K04441
Insulin signaling pathway	5	64	0.737846	ko04910	sp|P49327|FAS_HUMAN;sp|P06737|PYGL_HUMAN;tr|A8K3M3|A8K3M3_HUMAN;sp|P46109|CRKL_HUMAN;tr|A0A024R7J0|A0A024R7J0_HUMAN	K00665+K00688+K05696+K04438+K04345
Neurotrophin signaling pathway	4	52	0.739115	ko04722	sp|P27348|1433T_HUMAN;tr|A4D2P0|A4D2P0_HUMAN;tr|A0A024RD15|A0A024RD15_HUMAN;sp|P46109|CRKL_HUMAN	K06630+K04392+K04441+K04438
Chagas disease	2	27	0.739887	ko05142	tr|V9HW88|V9HW88_HUMAN;tr|A0A024RD15|A0A024RD15_HUMAN	K08057+K04441
Vibrio cholerae infection	3	40	0.744345	ko05110	tr|A0A090N8Y2|A0A090N8Y2_HUMAN;tr|B7Z954|B7Z954_HUMAN;tr|A0A024R7J0|A0A024R7J0_HUMAN	K09582+K06098+K04345
Dilated cardiomyopathy	3	40	0.744345	ko05414	tr|B2RDE1|B2RDE1_HUMAN;tr|D9YZV5|D9YZV5_HUMAN;tr|A0A024R7J0|A0A024R7J0_HUMAN	K09290+K10373+K10374+K04345
Drug metabolism - other enzymes	1	14	0.751829	ko00983	tr|H0Y4R1|H0Y4R1_HUMAN	K00088
Arachidonic acid metabolism	1	14	0.751829	ko00590	tr|A0A0A0MSS8|A0A0A0MSS8_HUMAN	K04119
GnRH signaling pathway	2	28	0.758177	ko04912	tr|A0A024RD15|A0A024RD15_HUMAN;tr|A0A024R7J0|A0A024R7J0_HUMAN	K04441+K04345
Inositol phosphate metabolism	2	28	0.758177	ko00562	sp|P60174|TPIS_HUMAN;tr|A0A024R6G4|A0A024R6G4_HUMAN	K01803+K00140
MAPK signaling pathway	6	78	0.761317	ko04010	tr|V9HW43|V9HW43_HUMAN;sp|Q9H3U1|UN45A_HUMAN;tr|A4D2P0|A4D2P0_HUMAN;tr|A0A024RD15|A0A024RD15_HUMAN;sp|P46109|CRKL_HUMAN;tr|A0A024R7J0|A0A024R7J0_HUMAN	K04455+K04460+K04392+K04441+K04438+K04345
Proteasome	3	42	0.773979	ko03050	sp|Q13200|PSMD2_HUMAN;tr|Q5U0A0|Q5U0A0_HUMAN;tr|B2RD27|B2RD27_HUMAN	K03028+K02729+K03038
Selenoamino acid metabolism	1	15	0.775397	ko00450	sp|P46087|NOP2_HUMAN	K00599
DNA replication	2	30	0.791445	ko03030	tr|Q567R6|Q567R6_HUMAN;tr|A0A024RDQ8|A0A024RDQ8_HUMAN	K03111+K10756
Cell adhesion molecules (CAMs)	2	30	0.791445	ko04514	tr|Q9MYC0|Q9MYC0_HUMAN;sp|Q92896|GSLG1_HUMAN	K06751+K06816
Purine metabolism	6	81	0.792525	ko00230	tr|Q59HH3|Q59HH3_HUMAN;tr|H0Y4R1|H0Y4R1_HUMAN;sp|Q8TCS8|PNPT1_HUMAN;sp|P23921|RIR1_HUMAN;tr|C9J2Y9|C9J2Y9_HUMAN;sp|Q96AG4|LRC59_HUMAN	K11787+K00088+K00962+K10807+K03010+K01768
Homologous recombination	1	16	0.796732	ko03440	tr|Q567R6|Q567R6_HUMAN	K03111
Notch signaling pathway	1	16	0.796732	ko04330	tr|Q6I9S2|Q6I9S2_HUMAN	K06063
Cell cycle - yeast	3	44	0.800747	ko04111	tr|B3KMS0|B3KMS0_HUMAN;sp|Q9H9B4|SFXN1_HUMAN;tr|A0A0A0MS41|A0A0A0MS41_HUMAN	K06677+K03351
Toll-like receptor signaling pathway	2	31	0.806519	ko04620	tr|A4D2P0|A4D2P0_HUMAN;tr|A0A024RD15|A0A024RD15_HUMAN	K04392+K04441
Osteoclast differentiation	2	31	0.806519	ko04380	tr|A4D2P0|A4D2P0_HUMAN;tr|A0A024RD15|A0A024RD15_HUMAN	K04392+K04441
Glutathione metabolism	2	31	0.806519	ko00480	sp|P23921|RIR1_HUMAN;tr|Q6FGJ9|Q6FGJ9_HUMAN	K10807+K00799
Peroxisome	3	46	0.824815	ko04146	sp|P51659|DHB4_HUMAN;tr|B2R761|B2R761_HUMAN;sp|Q96HS1|PGAM5_HUMAN	K12405+K08764+K13347
Cell cycle	4	60	0.833403	ko04110	sp|P27348|1433T_HUMAN;sp|Q9H9B4|SFXN1_HUMAN;tr|G3V5T9|G3V5T9_HUMAN;tr|A0A0A0MS41|A0A0A0MS41_HUMAN	K06630+K03351+K02206
Basal transcription factors	1	18	0.833533	ko03022	tr|X5D2J9|X5D2J9_HUMAN	K03121
Aldosterone-regulated sodium reabsorption	1	18	0.833533	ko04960	sp|P54709|AT1B3_HUMAN	K01540
RNA polymerase	1	18	0.833533	ko03020	tr|C9J2Y9|C9J2Y9_HUMAN	K03010
Amino sugar and nucleotide sugar metabolism	2	33	0.83379	ko00520	tr|A0A0A0MTS2|A0A0A0MTS2_HUMAN;sp|P51610|HCFC1_HUMAN	K01810+K01787
Epithelial cell signaling in Helicobacter pylori infection	2	33	0.83379	ko05120	tr|A4D2P0|A4D2P0_HUMAN;tr|A0A024RD15|A0A024RD15_HUMAN	K04392+K04441
Small cell lung cancer	2	33	0.83379	ko05222	tr|G4XXL9|G4XXL9_HUMAN;tr|G3V5T9|G3V5T9_HUMAN	K08738+K02206
Protein export	1	19	0.84936	ko03060	tr|V9HWB4|V9HWB4_HUMAN	K09490
Glycerolipid metabolism	1	19	0.84936	ko00561	tr|Q53FB6|Q53FB6_HUMAN	K00128
Pyrimidine metabolism	4	63	0.860592	ko00240	tr|F8VPD4|F8VPD4_HUMAN;sp|Q8TCS8|PNPT1_HUMAN;sp|P23921|RIR1_HUMAN;tr|C9J2Y9|C9J2Y9_HUMAN	K11540+K00962+K10807+K03010
Adipocytokine signaling pathway	1	20	0.863687	ko04920	tr|A0A024R5F4|A0A024R5F4_HUMAN	K08765
Hypertrophic cardiomyopathy (HCM)	2	37	0.878175	ko05410	tr|B2RDE1|B2RDE1_HUMAN;tr|D9YZV5|D9YZV5_HUMAN	K09290+K10373+K10374
Ubiquitin mediated proteolysis	5	81	0.894047	ko04120	tr|A0A024R9U8|A0A024R9U8_HUMAN;sp|Q9H9B4|SFXN1_HUMAN;sp|O95071|UBR5_HUMAN;tr|A0A0A0MS41|A0A0A0MS41_HUMAN;tr|B2RBP3|B2RBP3_HUMAN	K10592+K03351+K10593+K10686
ErbB signaling pathway	2	40	0.904002	ko04012	tr|A0A024RB85|A0A024RB85_HUMAN;sp|P46109|CRKL_HUMAN	K05084+K04438
Arrhythmogenic right ventricular cardiomyopathy (ARVC)	2	40	0.904002	ko05412	sp|P35221|CTNA1_HUMAN;tr|A0A024R1X8|A0A024R1X8_HUMAN	K05691+K10056
Vascular smooth muscle contraction	2	41	0.911411	ko04270	tr|E7EX44|E7EX44_HUMAN;tr|A0A024R7J0|A0A024R7J0_HUMAN	K12327+K04345
mRNA surveillance pathway	2	42	0.918282	ko03015	tr|Q7KZX8|Q7KZX8_HUMAN;sp|Q9H307|PININ_HUMAN	K03267+K13114
Toxoplasmosis	2	42	0.918282	ko05145	tr|G4XXL9|G4XXL9_HUMAN;tr|A0A024RD15|A0A024RD15_HUMAN	K08738+K04441
Chemokine signaling pathway	3	58	0.922871	ko04062	tr|A4D2P0|A4D2P0_HUMAN;sp|P46109|CRKL_HUMAN;tr|A0A024R7J0|A0A024R7J0_HUMAN	K04392+K04438+K04345
RIG-I-like receptor signaling pathway	1	26	0.925213	ko04622	tr|A0A024RD15|A0A024RD15_HUMAN	K04441
Melanogenesis	1	27	0.932341	ko04916	tr|A0A024R7J0|A0A024R7J0_HUMAN	K04345
Focal adhesion	6	104	0.938771	ko04510	tr|A0A024QZN4|A0A024QZN4_HUMAN;tr|E9PEZ3|E9PEZ3_HUMAN;tr|V9HWF0|V9HWF0_HUMAN;tr|A0A024R0V4|A0A024R0V4_HUMAN;tr|A4D2P0|A4D2P0_HUMAN;sp|P46109|CRKL_HUMAN	K05700+K05740+K06272+K06274+K04392+K04438
Acute myeloid leukemia	1	28	0.938792	ko05221	tr|A0A024R1X8|A0A024R1X8_HUMAN	K10056
Nucleotide excision repair	1	29	0.944629	ko03420	tr|A0A024RDQ8|A0A024RDQ8_HUMAN	K10756
B cell receptor signaling pathway	1	29	0.944629	ko04662	tr|A4D2P0|A4D2P0_HUMAN	K04392
Pancreatic cancer	1	29	0.944629	ko05212	tr|A4D2P0|A4D2P0_HUMAN	K04392
Natural killer cell mediated cytotoxicity	1	30	0.949911	ko04650	tr|A4D2P0|A4D2P0_HUMAN	K04392
Regulation of actin cytoskeleton	6	111	0.959571	ko04810	tr|A0A024RC65|A0A024RC65_HUMAN;tr|A0A024QZN4|A0A024QZN4_HUMAN;tr|V9HWC0|V9HWC0_HUMAN;tr|E9PEZ3|E9PEZ3_HUMAN;tr|A4D2P0|A4D2P0_HUMAN;sp|P46109|CRKL_HUMAN	K05767+K05700+K05763+K05740+K04392+K04438
Long-term potentiation	1	33	0.962929	ko04720	tr|A0A024R7J0|A0A024R7J0_HUMAN	K04345
Gap junction	1	35	0.969673	ko04540	tr|A0A024R7J0|A0A024R7J0_HUMAN	K04345
Chronic myeloid leukemia	1	39	0.979712	ko05220	sp|P46109|CRKL_HUMAN	K04438
Tight junction	3	79	0.984154	ko04530	tr|A0A024R1N1|A0A024R1N1_HUMAN;sp|P35221|CTNA1_HUMAN;tr|B7Z954|B7Z954_HUMAN	K10352+K05691+K06098
Lysosome	2	62	0.984852	ko04142	sp|Q00610|CLH1_HUMAN;tr|A0A024R7S3|A0A024R7S3_HUMAN	K04646+K04645
T cell receptor signaling pathway	1	42	0.984998	ko04660	tr|A0A024RD15|A0A024RD15_HUMAN	K04441
Axon guidance	1	44	0.987734	ko04360	tr|A4D2P0|A4D2P0_HUMAN	K04392
Pathogenic Escherichia coli infection	1	48	0.991804	ko05130	tr|A0A024R4A0|A0A024R4A0_HUMAN	K11294
Hepatitis C	1	52	0.994526	ko05160	tr|A0A024RD15|A0A024RD15_HUMAN	K04441

## Sheet: HHvsFFA
#Pathway	DEPs (313)	All identified proteins (3331)	Pvalue	Pathway ID	Proteins	KOs
Ribosome	21	85	2.23972e-05	ko03010	sp|P39023|RL3_HUMAN;tr|A2RUM7|A2RUM7_HUMAN;tr|B2R491|B2R491_HUMAN;sp|P23396|RS3_HUMAN;sp|P62917|RL8_HUMAN;tr|Q9HBB3|Q9HBB3_HUMAN;tr|C9J9K3|C9J9K3_HUMAN;tr|M0R0F0|M0R0F0_HUMAN;tr|B2R4W8|B2R4W8_HUMAN;sp|P62750|RL23A_HUMAN;tr|J3QQ67|J3QQ67_HUMAN;sp|P61254|RL26_HUMAN;tr|Q53G49|Q53G49_HUMAN;tr|Q5QTS3|Q5QTS3_HUMAN;sp|P62906|RL10A_HUMAN;tr|B2R4C1|B2R4C1_HUMAN;tr|F8W727|F8W727_HUMAN;sp|Q02543|RL18A_HUMAN…	K02925+K02932+K02987+K02985+K02938+K02934+K02998+K02989+K02957+K02893+K02883+K02898+K02885+K02872+K02865+K02910+K02912+K02882+K02905+K02978+K02871
Biosynthesis of secondary metabolites	30	165	0.00023261	ko01110	sp|P07814|SYEP_HUMAN;tr|A0A024R4F1|A0A024R4F1_HUMAN;tr|Q5T6L4|Q5T6L4_HUMAN;tr|V9HWD9|V9HWD9_HUMAN;sp|P24752|THIL_HUMAN;sp|Q01813|PFKAP_HUMAN;tr|V9HWF4|V9HWF4_HUMAN;tr|V9HW06|V9HW06_HUMAN;tr|V9HWB9|V9HWB9_HUMAN;tr|Q6FHZ0|Q6FHZ0_HUMAN;sp|P60174|TPIS_HUMAN;tr|A8K8D9|A8K8D9_HUMAN;sp|P07954|FUMH_HUMAN;tr|A0A024R6W0|A0A024R6W0_HUMAN;tr|A0A024R713|A0A024R713_HUMAN;tr|B4DJV2|B4DJV2_HUMAN;tr|Q53FB6|Q53FB6…	K14163+K01689+K01940+K00615+K00626+K00850+K00927+K00600+K00016+K00026+K01803+K00036+K01679+K00813+K00382+K01647+K00128+K00274+K00940+K00658+K00031+K05917+K01641+K00548+K00787+K03783+K01840
Microbial metabolism in diverse environments	23	121	0.000665695	ko01120	tr|A0A024R4F1|A0A024R4F1_HUMAN;tr|V9HWD9|V9HWD9_HUMAN;sp|P24752|THIL_HUMAN;sp|Q01813|PFKAP_HUMAN;tr|V9HWF4|V9HWF4_HUMAN;tr|V9HW06|V9HW06_HUMAN;tr|V9HWB9|V9HWB9_HUMAN;tr|Q6FHZ0|Q6FHZ0_HUMAN;sp|P60174|TPIS_HUMAN;tr|A8K8D9|A8K8D9_HUMAN;sp|P07954|FUMH_HUMAN;tr|B2R7C7|B2R7C7_HUMAN;tr|A0A024R6W0|A0A024R6W0_HUMAN;tr|A0A024R713|A0A024R713_HUMAN;tr|B4DJV2|B4DJV2_HUMAN;tr|A0A0A0MSS8|A0A0A0MSS8_HUMAN;tr|Q53…	K01689+K00615+K00626+K00850+K00927+K00600+K00016+K00026+K01803+K00036+K01679+K01077+K00813+K00382+K01647+K00100+K00128+K00658+K00031+K01078
Protein processing in endoplasmic reticulum	22	120	0.00143692	ko04141	tr|V9HWB4|V9HWB4_HUMAN;tr|V9HWP2|V9HWP2_HUMAN;tr|A0A087X054|A0A087X054_HUMAN;tr|V9HWJ0|V9HWJ0_HUMAN;tr|V9HVY3|V9HVY3_HUMAN;tr|A0A090N8Y2|A0A090N8Y2_HUMAN;tr|A0A0A0MRV0|A0A0A0MRV0_HUMAN;tr|A0A024RBH2|A0A024RBH2_HUMAN;tr|A8KAK1|A8KAK1_HUMAN;sp|P04843|RPN1_HUMAN;sp|P27824|CALX_HUMAN;sp|Q8NBS9|TXND5_HUMAN;sp|Q15084|PDIA6_HUMAN;tr|Q53ZP9|Q53ZP9_HUMAN;tr|A8K7T4|A8K7T4_HUMAN;tr|K7ELL7|K7ELL7_HUMAN;tr|Q5…	K09490+K09487+K09486+K05546+K08056+K09582+K14000+K13999+K11718+K12666+K08054+K13984+K09584+K09485+K10082+K08288+K14009+K07151+K10636+K14012+K09586+K13525
Terpenoid backbone biosynthesis	4	8	0.00394401	ko00900	sp|P24752|THIL_HUMAN;tr|Q8N995|Q8N995_HUMAN;sp|Q9BWD1|THIC_HUMAN;sp|P14324|FPPS_HUMAN	K00626+K01641+K00787
Carbon fixation in photosynthetic organisms	5	14	0.00696135	ko00710	tr|V9HWD9|V9HWD9_HUMAN;tr|V9HWF4|V9HWF4_HUMAN;tr|Q6FHZ0|Q6FHZ0_HUMAN;sp|P60174|TPIS_HUMAN;tr|A0A024R6W0|A0A024R6W0_HUMAN	K00615+K00927+K00026+K01803+K00813
Arginine and proline metabolism	8	32	0.00782582	ko00330	tr|Q5R210|Q5R210_HUMAN;tr|Q5T6L4|Q5T6L4_HUMAN;tr|E9KL48|E9KL48_HUMAN;tr|A0A024R6W0|A0A024R6W0_HUMAN;sp|P54886|P5CS_HUMAN;tr|Q53FB6|Q53FB6_HUMAN;tr|Q8TBI1|Q8TBI1_HUMAN;sp|O15460|P4HA2_HUMAN	K01948+K01940+K00261+K00813+K12657+K00128+K00274+K00472
Citrate cycle (TCA cycle)	7	26	0.00827024	ko00020	tr|Q6FHZ0|Q6FHZ0_HUMAN;sp|P07954|FUMH_HUMAN;tr|A0A024R713|A0A024R713_HUMAN;tr|B4DJV2|B4DJV2_HUMAN;tr|A0A024R6C9|A0A024R6C9_HUMAN;tr|Q53GL5|Q53GL5_HUMAN;sp|Q9Y2B0|CNPY2_HUMAN	K00026+K01679+K00382+K01647+K00658+K00031
Arrhythmogenic right ventricular cardiomyopathy (ARVC)	9	40	0.0101117	ko05412	sp|P15924|DESP_HUMAN;sp|O43707|ACTN4_HUMAN;sp|Q14126|DSG2_HUMAN;sp|P35221|CTNA1_HUMAN;tr|A0A024R1X8|A0A024R1X8_HUMAN;sp|Q9Y446|PKP3_HUMAN;sp|P05556|ITB1_HUMAN;tr|A5YM53|A5YM53_HUMAN;tr|B2R627|B2R627_HUMAN	K10381+K05699+K07597+K05691+K10056+K12642+K05719+K06487+K06484
Synthesis and degradation of ketone bodies	3	6	0.0132516	ko00072	sp|P24752|THIL_HUMAN;tr|Q8N995|Q8N995_HUMAN;sp|Q9BWD1|THIC_HUMAN	K00626+K01641
Glyoxylate and dicarboxylate metabolism	4	11	0.0148063	ko00630	tr|Q6FHZ0|Q6FHZ0_HUMAN;tr|B4DJV2|B4DJV2_HUMAN;tr|A0A087WVM4|A0A087WVM4_HUMAN;sp|Q9Y2B0|CNPY2_HUMAN	K00026+K01647+K13402
Lysine degradation	7	29	0.0153623	ko00310	sp|P24752|THIL_HUMAN;tr|B2R5M9|B2R5M9_HUMAN;tr|Q53FB6|Q53FB6_HUMAN;sp|O60568|PLOD3_HUMAN;tr|A0A024R6C9|A0A024R6C9_HUMAN;sp|Q8NBJ5|GT251_HUMAN;sp|Q9BWD1|THIC_HUMAN	K00626+K00473+K00128+K13646+K00658+K11703
Pyruvate metabolism	7	30	0.0184731	ko00620	sp|P24752|THIL_HUMAN;tr|V9HWB9|V9HWB9_HUMAN;tr|Q6FHZ0|Q6FHZ0_HUMAN;tr|A0A024R713|A0A024R713_HUMAN;tr|Q53FB6|Q53FB6_HUMAN;tr|Q5U077|Q5U077_HUMAN;sp|Q9BWD1|THIC_HUMAN	K00626+K00016+K00026+K00382+K00128
Hematopoietic cell lineage	4	12	0.0205973	ko04640	sp|P02786|TFR1_HUMAN;tr|H7BY55|H7BY55_HUMAN;tr|B2R627|B2R627_HUMAN;tr|E9PR17|E9PR17_HUMAN	K06503+K04006+K06484+K04008
Two-component system	3	7	0.0215938	ko02020	sp|P24752|THIL_HUMAN;tr|B2R7C7|B2R7C7_HUMAN;sp|Q9BWD1|THIC_HUMAN	K00626+K01077
Isoquinoline alkaloid biosynthesis	2	3	0.024767	ko00950	tr|A0A024R6W0|A0A024R6W0_HUMAN;tr|Q8TBI1|Q8TBI1_HUMAN	K00813+K00274
Phototransduction	2	3	0.024767	ko04744	tr|H0Y7A7|H0Y7A7_HUMAN;tr|Q6FGY1|Q6FGY1_HUMAN	K02183+K13764
Propanoate metabolism	6	26	0.0299982	ko00640	sp|P24752|THIL_HUMAN;tr|V9HWB9|V9HWB9_HUMAN;tr|A0A024R6G4|A0A024R6G4_HUMAN;tr|Q53FB6|Q53FB6_HUMAN;tr|Q5U077|Q5U077_HUMAN;sp|Q9BWD1|THIC_HUMAN	K00626+K00016+K00140+K00128
Phenylalanine metabolism	3	8	0.0321837	ko00360	tr|A0A024R6W0|A0A024R6W0_HUMAN;tr|Q8TBI1|Q8TBI1_HUMAN;sp|Q96IR7|HPDL_HUMAN	K00813+K00274+K00457
Gastric acid secretion	5	20	0.0337555	ko04971	sp|P05023|AT1A1_HUMAN;tr|E7EQR4|E7EQR4_HUMAN;sp|P54709|AT1B3_HUMAN;sp|P63092|GNAS2_HUMAN;tr|H0Y7A7|H0Y7A7_HUMAN	K01539+K08007+K01540+K04632+K02183
Amoebiasis	7	34	0.0353163	ko05146	sp|O43707|ACTN4_HUMAN;tr|V9HW43|V9HW43_HUMAN;tr|V9HWH1|V9HWH1_HUMAN;sp|O15230|LAMA5_HUMAN;tr|A0A024R972|A0A024R972_HUMAN;sp|P63092|GNAS2_HUMAN;sp|Q86VS8|HOOK3_HUMAN	K05699+K04455+K13963+K06240+K05635+K04632+K05637
ECM-receptor interaction	6	27	0.0356295	ko04512	sp|P05556|ITB1_HUMAN;sp|O15230|LAMA5_HUMAN;tr|A0A024R972|A0A024R972_HUMAN;tr|A5YM53|A5YM53_HUMAN;tr|B2R627|B2R627_HUMAN;sp|Q86VS8|HOOK3_HUMAN	K05719+K06240+K05635+K06487+K06484+K05637
Metabolic pathways	63	546	0.0386365	ko01100	tr|Q5R210|Q5R210_HUMAN;sp|P07814|SYEP_HUMAN;tr|A0A024R4F1|A0A024R4F1_HUMAN;tr|V9HWJ0|V9HWJ0_HUMAN;tr|Q5T6L4|Q5T6L4_HUMAN;tr|V9HWD9|V9HWD9_HUMAN;sp|P24752|THIL_HUMAN;sp|Q01813|PFKAP_HUMAN;sp|P49748|ACADV_HUMAN;tr|V9HWF4|V9HWF4_HUMAN;tr|F8VPD4|F8VPD4_HUMAN;tr|V9HW06|V9HW06_HUMAN;sp|P04843|RPN1_HUMAN;tr|B3KMV5|B3KMV5_HUMAN;tr|V9HW31|V9HW31_HUMAN;tr|A8K3A8|A8K3A8_HUMAN;tr|V9HWB9|V9HWB9_HUMAN;tr|Q6FHZ…	K01948+K14163+K01689+K05546+K01940+K00615+K00626+K00850+K09479+K00927+K11540+K00600+K12666+K00923+K03008+K02133+K01886+K00016+K00026+K00261+K01803+K00036+K01679+K03934+K01077+K00813+K12657+K00382+K01647+K00037+K00100+K12373+K00140+K00128+K00274+K01951+K01937+K00940+K00658+K00031+K01106+K05917+K01641+K13402+K01758+K00253+K07151+K02328+K00472+K01520+K00548+K01062+K00787+K03783+K00868+K00758+K07748+…
Tryptophan metabolism	5	21	0.0410107	ko00380	sp|P24752|THIL_HUMAN;tr|A0A024R6K8|A0A024R6K8_HUMAN;tr|Q53FB6|Q53FB6_HUMAN;tr|Q8TBI1|Q8TBI1_HUMAN;sp|Q9BWD1|THIC_HUMAN	K00626+K01867+K00128+K00274
Nitrogen metabolism	3	9	0.0449863	ko00910	tr|Q5R210|Q5R210_HUMAN;tr|E9KL48|E9KL48_HUMAN;sp|P32929|CGL_HUMAN	K01948+K00261+K01758
Vasopressin-regulated water reabsorption	5	22	0.0491391	ko04962	sp|Q14204|DYHC1_HUMAN;tr|E7EX90|E7EX90_HUMAN;sp|P46459|NSF_HUMAN;tr|J3QQX2|J3QQX2_HUMAN;sp|P63092|GNAS2_HUMAN	K10413+K04648+K06027+K12462+K04632
Glycolysis / Gluconeogenesis	8	44	0.0492044	ko00010	tr|A0A024R4F1|A0A024R4F1_HUMAN;sp|Q01813|PFKAP_HUMAN;tr|V9HWF4|V9HWF4_HUMAN;tr|V9HWB9|V9HWB9_HUMAN;sp|P60174|TPIS_HUMAN;tr|A0A024R713|A0A024R713_HUMAN;tr|Q53FB6|Q53FB6_HUMAN;tr|Q5U077|Q5U077_HUMAN	K01689+K00850+K00927+K00016+K01803+K00382+K00128
Glycine, serine and threonine metabolism	4	16	0.056183	ko00260	tr|V9HW06|V9HW06_HUMAN;tr|A0A024R713|A0A024R713_HUMAN;tr|Q8TBI1|Q8TBI1_HUMAN;sp|P32929|CGL_HUMAN	K00600+K00382+K00274+K01758
Cysteine and methionine metabolism	5	23	0.0581491	ko00270	tr|V9HWB9|V9HWB9_HUMAN;tr|A0A024R6W0|A0A024R6W0_HUMAN;tr|Q5U077|Q5U077_HUMAN;sp|P32929|CGL_HUMAN;tr|B4DST3|B4DST3_HUMAN	K00016+K00813+K01758+K00548
Alanine, aspartate and glutamate metabolism	5	23	0.0581491	ko00250	tr|Q5R210|Q5R210_HUMAN;tr|Q5T6L4|Q5T6L4_HUMAN;tr|F8VPD4|F8VPD4_HUMAN;tr|E9KL48|E9KL48_HUMAN;tr|A0A024R6W0|A0A024R6W0_HUMAN	K01948+K01940+K11540+K00261+K00813
Focal adhesion	15	104	0.0593866	ko04510	sp|P21333|FLNA_HUMAN;sp|O43707|ACTN4_HUMAN;tr|A0A024R0Q5|A0A024R0Q5_HUMAN;sp|P05556|ITB1_HUMAN;sp|O15230|LAMA5_HUMAN;tr|A0A024R972|A0A024R972_HUMAN;tr|V9HWF0|V9HWF0_HUMAN;tr|A5YM53|A5YM53_HUMAN;tr|A0A024R0V4|A0A024R0V4_HUMAN;tr|A4D2P0|A4D2P0_HUMAN;tr|J3KNW4|J3KNW4_HUMAN;tr|B2R627|B2R627_HUMAN;sp|P46109|CRKL_HUMAN;tr|A0A024RB87|A0A024RB87_HUMAN;sp|Q86VS8|HOOK3_HUMAN	K04437+K05699+K06270+K05719+K06240+K05635+K06272+K06487+K06274+K04392+K05760+K06484+K04438+K07836+K05637
Aminoacyl-tRNA biosynthesis	7	38	0.0600934	ko00970	sp|P07814|SYEP_HUMAN;sp|P49588|SYAC_HUMAN;tr|A0A024RCN6|A0A024RCN6_HUMAN;tr|A8K3A8|A8K3A8_HUMAN;tr|A0A024R6K8|A0A024R6K8_HUMAN;tr|B2RBS8|B2RBS8_HUMAN;tr|M0QWZ7|M0QWZ7_HUMAN	K14163+K01872+K01873+K01886+K01867+K01883+K01875
Base excision repair	4	17	0.0682365	ko03410	tr|B4E0E1|B4E0E1_HUMAN;tr|Q6FHX6|Q6FHX6_HUMAN;tr|A0A024RDR0|A0A024RDR0_HUMAN;tr|A0A087WWF6|A0A087WWF6_HUMAN	K10798+K04799+K10802+K02328
Dilated cardiomyopathy	7	40	0.0756829	ko05414	tr|B2RDE1|B2RDE1_HUMAN;tr|D9YZV5|D9YZV5_HUMAN;sp|P05556|ITB1_HUMAN;tr|A5YM53|A5YM53_HUMAN;sp|P63092|GNAS2_HUMAN;tr|B2R627|B2R627_HUMAN;sp|P06753|TPM3_HUMAN	K09290+K10373+K10374+K05719+K06487+K04632+K06484
Pathogenic Escherichia coli infection	8	48	0.0757541	ko05130	tr|A0A024R4A0|A0A024R4A0_HUMAN;tr|Q5SU16|Q5SU16_HUMAN;tr|E7EQR4|E7EQR4_HUMAN;tr|Q53HG7|Q53HG7_HUMAN;sp|Q92974|ARHG2_HUMAN;sp|P05556|ITB1_HUMAN;sp|P68366|TBA4A_HUMAN;sp|Q15020|SART3_HUMAN	K11294+K07375+K08007+K06106+K12791+K05719+K07374
One carbon pool by folate	3	11	0.076825	ko00670	tr|V9HW06|V9HW06_HUMAN;tr|A0A087WVM4|A0A087WVM4_HUMAN;tr|B4DST3|B4DST3_HUMAN	K00600+K13402+K00548
Viral myocarditis	6	33	0.0831937	ko05416	tr|A0A024R1N1|A0A024R1N1_HUMAN;tr|E7EX73|E7EX73_HUMAN;tr|H7BY55|H7BY55_HUMAN;sp|P78344|IF4G2_HUMAN;tr|B2R6E2|B2R6E2_HUMAN;tr|A4D2P0|A4D2P0_HUMAN	K10352+K03260+K04006+K04392
Small cell lung cancer	6	33	0.0831937	ko05222	sp|P05556|ITB1_HUMAN;sp|O15230|LAMA5_HUMAN;tr|A0A024R972|A0A024R972_HUMAN;tr|A5YM53|A5YM53_HUMAN;tr|G3V5T9|G3V5T9_HUMAN;sp|Q86VS8|HOOK3_HUMAN	K05719+K06240+K05635+K06487+K02206+K05637
Valine, leucine and isoleucine degradation	7	41	0.0842895	ko00280	sp|P24752|THIL_HUMAN;tr|A0A024R713|A0A024R713_HUMAN;tr|A0A024R6G4|A0A024R6G4_HUMAN;tr|Q53FB6|Q53FB6_HUMAN;tr|Q8N995|Q8N995_HUMAN;sp|Q9BWD1|THIC_HUMAN;tr|A0A0A0MT83|A0A0A0MT83_HUMAN	K00626+K00382+K00140+K00128+K01641+K00253
Pancreatic secretion	5	26	0.0904251	ko04972	sp|P05023|AT1A1_HUMAN;sp|P54709|AT1B3_HUMAN;tr|A4D2P0|A4D2P0_HUMAN;sp|P63092|GNAS2_HUMAN;tr|A0A024RB87|A0A024RB87_HUMAN	K01539+K01540+K04392+K04632+K07836
Proteasome	7	42	0.0934337	ko03050	sp|Q13200|PSMD2_HUMAN;tr|Q53XL8|Q53XL8_HUMAN;sp|Q06323|PSME1_HUMAN;tr|Q86SZ7|Q86SZ7_HUMAN;sp|P28070|PSB4_HUMAN;sp|P25789|PSA4_HUMAN;tr|B2RD27|B2RD27_HUMAN	K03028+K03062+K06696+K06697+K02736+K02728+K03038
Biosynthesis of ansamycins	1	1	0.0939658	ko01051	tr|V9HWD9|V9HWD9_HUMAN	K00615
Bile secretion	3	12	0.0955675	ko04976	sp|P05023|AT1A1_HUMAN;sp|P54709|AT1B3_HUMAN;sp|P63092|GNAS2_HUMAN	K01539+K01540+K04632
Proximal tubule bicarbonate reclamation	3	12	0.0955675	ko04964	sp|P05023|AT1A1_HUMAN;tr|E9KL48|E9KL48_HUMAN;sp|P54709|AT1B3_HUMAN	K01539+K00261+K01540
RNA transport	19	149	0.101376	ko03013	sp|Q14152|EIF3A_HUMAN;sp|P49792|RBP2_HUMAN;sp|Q8TEM1|PO210_HUMAN;tr|Q53HQ7|Q53HQ7_HUMAN;tr|E7EX73|E7EX73_HUMAN;tr|B2RBR9|B2RBR9_HUMAN;tr|A0A024RDY0|A0A024RDY0_HUMAN;tr|A0A024RAM0|A0A024RAM0_HUMAN;tr|A0A024RBY4|A0A024RBY4_HUMAN;sp|P78344|IF4G2_HUMAN;tr|E9PF10|E9PF10_HUMAN;tr|E7EX17|E7EX17_HUMAN;tr|A0A024R8W0|A0A024R8W0_HUMAN;tr|Q8N5A0|Q8N5A0_HUMAN;tr|B2R6E2|B2R6E2_HUMAN;sp|Q9H307|PININ_HUMAN;tr|Q5…	K03254+K12172+K14314+K03231+K03260+K14293+K03242+K14312+K03258+K13025+K03243+K13114+K03246+K00784+K14324
Inositol phosphate metabolism	5	28	0.116135	ko00562	tr|B3KMV5|B3KMV5_HUMAN;sp|P60174|TPIS_HUMAN;tr|A0A024R6G4|A0A024R6G4_HUMAN;sp|O15357|SHIP2_HUMAN;tr|F5GWN5|F5GWN5_HUMAN	K00923+K01803+K00140+K01106
Bacterial invasion of epithelial cells	9	62	0.122672	ko05100	sp|P35221|CTNA1_HUMAN;tr|Q53HG7|Q53HG7_HUMAN;sp|P05556|ITB1_HUMAN;tr|V9HWF0|V9HWF0_HUMAN;tr|D3DUW6|D3DUW6_HUMAN;tr|A4D2P0|A4D2P0_HUMAN;tr|J3KNW4|J3KNW4_HUMAN;tr|B2R627|B2R627_HUMAN;sp|P46109|CRKL_HUMAN	K05691+K06106+K05719+K06272+K01528+K04392+K05760+K06484+K04438
Hypertrophic cardiomyopathy (HCM)	6	37	0.128056	ko05410	tr|B2RDE1|B2RDE1_HUMAN;tr|D9YZV5|D9YZV5_HUMAN;sp|P05556|ITB1_HUMAN;tr|A5YM53|A5YM53_HUMAN;tr|B2R627|B2R627_HUMAN;sp|P06753|TPM3_HUMAN	K09290+K10373+K10374+K05719+K06487+K06484
Pyrimidine metabolism	9	63	0.132011	ko00240	tr|F8VPD4|F8VPD4_HUMAN;tr|B3KMV5|B3KMV5_HUMAN;sp|P17812|PYRG1_HUMAN;tr|Q32Q12|Q32Q12_HUMAN;tr|A0A087WWF6|A0A087WWF6_HUMAN;sp|P33316|DUT_HUMAN;tr|V9HWH6|V9HWH6_HUMAN;tr|E5KRG5|E5KRG5_HUMAN;tr|A0A024R8N6|A0A024R8N6_HUMAN	K11540+K03008+K01937+K00940+K02328+K01520+K03783+K00758+K00857
Reductive carboxylate cycle (CO2 fixation)	2	7	0.13478	ko00720	sp|P07954|FUMH_HUMAN;tr|Q53GL5|Q53GL5_HUMAN	K01679+K00031
Olfactory transduction	2	7	0.13478	ko04740	tr|Q53GR7|Q53GR7_HUMAN;tr|H0Y7A7|H0Y7A7_HUMAN	K04257+K02183
Drug metabolism - other enzymes	3	14	0.137804	ko00983	tr|B4DUT7|B4DUT7_HUMAN;tr|E5KRG5|E5KRG5_HUMAN;tr|A0A024R8N6|A0A024R8N6_HUMAN	K01951+K00758+K00857
Tyrosine metabolism	3	14	0.137804	ko00350	tr|A0A024R6W0|A0A024R6W0_HUMAN;tr|Q8TBI1|Q8TBI1_HUMAN;sp|Q96IR7|HPDL_HUMAN	K00813+K00274+K00457
Systemic lupus erythematosus	5	30	0.144909	ko05322	sp|O43707|ACTN4_HUMAN;tr|B2R4R0|B2R4R0_HUMAN;tr|A0A024QZZ7|A0A024QZZ7_HUMAN;sp|Q71DI3|H32_HUMAN;sp|Q5SSJ5|HP1B3_HUMAN	K05699+K11254+K11252+K11253
Cardiac muscle contraction	5	30	0.144909	ko04260	tr|B2RDE1|B2RDE1_HUMAN;sp|P05023|AT1A1_HUMAN;tr|D9YZV5|D9YZV5_HUMAN;sp|P54709|AT1B3_HUMAN;sp|P06753|TPM3_HUMAN	K09290+K01539+K10373+K10374+K01540
Cell adhesion molecules (CAMs)	5	30	0.144909	ko04514	tr|Q7Z3Z9|Q7Z3Z9_HUMAN;sp|P05556|ITB1_HUMAN;tr|A5YM53|A5YM53_HUMAN;sp|P10586|PTPRF_HUMAN;sp|Q92896|GSLG1_HUMAN	K06550+K05719+K06487+K05695+K06816
Butanoate metabolism	4	22	0.145625	ko00650	sp|P24752|THIL_HUMAN;tr|A0A0A0MSS8|A0A0A0MSS8_HUMAN;tr|Q8N995|Q8N995_HUMAN;sp|Q9BWD1|THIC_HUMAN	K00626+K00100+K01641
Pathways in cancer	14	110	0.146841	ko05200	tr|V9HWP2|V9HWP2_HUMAN;tr|B2RDE1|B2RDE1_HUMAN;sp|P35221|CTNA1_HUMAN;tr|A0A024R1X8|A0A024R1X8_HUMAN;sp|P07954|FUMH_HUMAN;sp|P05556|ITB1_HUMAN;sp|O15230|LAMA5_HUMAN;tr|A0A024R972|A0A024R972_HUMAN;tr|A5YM53|A5YM53_HUMAN;tr|A4D2P0|A4D2P0_HUMAN;tr|G3V5T9|G3V5T9_HUMAN;sp|P46109|CRKL_HUMAN;sp|Q86VS8|HOOK3_HUMAN;sp|P06753|TPM3_HUMAN	K09487+K09290+K05691+K10056+K01679+K05719+K06240+K05635+K06487+K04392+K02206+K04438+K05637
Chloroalkane and chloroalkene degradation	2	8	0.168978	ko00625	tr|A0A0A0MSS8|A0A0A0MSS8_HUMAN;tr|Q53FB6|Q53FB6_HUMAN	K00100+K00128
Carbohydrate digestion and absorption	2	8	0.168978	ko04973	sp|P05023|AT1A1_HUMAN;sp|P54709|AT1B3_HUMAN	K01539+K01540
Non-homologous end-joining	2	8	0.168978	ko03450	tr|Q6FHX6|Q6FHX6_HUMAN;tr|F8W7U8|F8W7U8_HUMAN	K04799+K10865
Complement and coagulation cascades	2	8	0.168978	ko04610	tr|H7BY55|H7BY55_HUMAN;tr|E9PR17|E9PR17_HUMAN	K04006+K04008
Tropane, piperidine and pyridine alkaloid biosynthesis	1	2	0.179128	ko00960	tr|A0A024R6W0|A0A024R6W0_HUMAN	K00813
Phenylalanine, tyrosine and tryptophan biosynthesis	1	2	0.179128	ko00400	tr|A0A024R6W0|A0A024R6W0_HUMAN	K00813
Novobiocin biosynthesis	1	2	0.179128	ko00401	tr|A0A024R6W0|A0A024R6W0_HUMAN	K00813
Fructose and mannose metabolism	4	24	0.183241	ko00051	sp|Q01813|PFKAP_HUMAN;sp|P60174|TPIS_HUMAN;tr|A0A0A0MSS8|A0A0A0MSS8_HUMAN;tr|B2R6D4|B2R6D4_HUMAN	K00850+K01803+K00100+K01840
Porphyrin and chlorophyll metabolism	3	16	0.185077	ko00860	sp|P07814|SYEP_HUMAN;sp|P53004|BIEA_HUMAN;tr|Q6NS36|Q6NS36_HUMAN	K14163+K00214+K00522
Homologous recombination	3	16	0.185077	ko03440	tr|F8W7U8|F8W7U8_HUMAN;tr|A0A087WWF6|A0A087WWF6_HUMAN;sp|Q86VS8|HOOK3_HUMAN	K10865+K02328+K10873
Salivary secretion	4	25	0.203133	ko04970	sp|P05023|AT1A1_HUMAN;sp|P54709|AT1B3_HUMAN;sp|P63092|GNAS2_HUMAN;tr|H0Y7A7|H0Y7A7_HUMAN	K01539+K01540+K04632+K02183
Antigen processing and presentation	5	34	0.210221	ko04612	tr|V9HVY3|V9HVY3_HUMAN;sp|P34932|HSP74_HUMAN;sp|P27824|CALX_HUMAN;sp|Q06323|PSME1_HUMAN;tr|Q86SZ7|Q86SZ7_HUMAN	K08056+K09489+K08054+K06696+K06697
Leukocyte transendothelial migration	8	62	0.222762	ko04670	sp|O43707|ACTN4_HUMAN;tr|E7EQR4|E7EQR4_HUMAN;sp|P35221|CTNA1_HUMAN;sp|P05556|ITB1_HUMAN;tr|A0A024R0V4|A0A024R0V4_HUMAN;tr|A4D2P0|A4D2P0_HUMAN;tr|J3KNW4|J3KNW4_HUMAN;tr|A0A024RB87|A0A024RB87_HUMAN	K05699+K08007+K05691+K05719+K06274+K04392+K05760+K07836
Plant-pathogen interaction	2	10	0.240528	ko04626	tr|V9HWP2|V9HWP2_HUMAN;tr|H0Y7A7|H0Y7A7_HUMAN	K09487+K02183
Other types of O-glycan biosynthesis	2	10	0.240528	ko00514	sp|O60568|PLOD3_HUMAN;sp|Q8NBJ5|GT251_HUMAN	K13646+K11703
Glycosphingolipid biosynthesis - ganglio series	1	3	0.256308	ko00604	tr|A0A024RAJ6|A0A024RAJ6_HUMAN	K12373
D-Glutamine and D-glutamate metabolism	1	3	0.256308	ko00471	tr|E9KL48|E9KL48_HUMAN	K00261
Riboflavin metabolism	1	3	0.256308	ko00740	tr|Q59EH3|Q59EH3_HUMAN	K01078
Cyanoamino acid metabolism	1	3	0.256308	ko00460	tr|V9HW06|V9HW06_HUMAN	K00600
Renal cell carcinoma	4	28	0.26604	ko05211	sp|P07954|FUMH_HUMAN;tr|A4D2P0|A4D2P0_HUMAN;sp|P46109|CRKL_HUMAN;tr|A0A024RB87|A0A024RB87_HUMAN	K01679+K04392+K04438+K07836
Aminobenzoate degradation	2	11	0.276906	ko00627	tr|B2R7C7|B2R7C7_HUMAN;tr|Q59EH3|Q59EH3_HUMAN	K01077+K01078
Drug metabolism - cytochrome P450	2	11	0.276906	ko00982	tr|Q8TBI1|Q8TBI1_HUMAN;tr|Q6FGJ9|Q6FGJ9_HUMAN	K00274+K00799
Benzoate degradation	2	11	0.276906	ko00362	sp|P24752|THIL_HUMAN;sp|Q9BWD1|THIC_HUMAN	K00626
Phagosome	9	76	0.282112	ko04145	sp|Q14204|DYHC1_HUMAN;sp|P02786|TFR1_HUMAN;tr|Q5SU16|Q5SU16_HUMAN;sp|P27824|CALX_HUMAN;sp|P05556|ITB1_HUMAN;tr|A5YM53|A5YM53_HUMAN;tr|A4D2P0|A4D2P0_HUMAN;tr|B2R627|B2R627_HUMAN;sp|P68366|TBA4A_HUMAN	K10413+K06503+K07375+K08054+K05719+K06487+K04392+K06484+K07374
N-Glycan biosynthesis	3	20	0.288635	ko00510	tr|V9HWJ0|V9HWJ0_HUMAN;sp|P04843|RPN1_HUMAN;sp|P46977|STT3A_HUMAN	K05546+K12666+K07151
Histidine metabolism	2	12	0.313174	ko00340	tr|Q53FB6|Q53FB6_HUMAN;tr|Q8TBI1|Q8TBI1_HUMAN	K00128+K00274
Steroid biosynthesis	2	12	0.313174	ko00100	sp|Q16850|CP51A_HUMAN;sp|Q15738|NSDHL_HUMAN	K05917+K07748
Pentose phosphate pathway	3	21	0.315394	ko00030	tr|V9HWD9|V9HWD9_HUMAN;sp|Q01813|PFKAP_HUMAN;tr|A8K8D9|A8K8D9_HUMAN	K00615+K00850+K00036
Glycosphingolipid biosynthesis - globo series	1	4	0.326252	ko00603	tr|A0A024RAJ6|A0A024RAJ6_HUMAN	K12373
Bisphenol degradation	1	4	0.326252	ko00363	tr|A0A0A0MSS8|A0A0A0MSS8_HUMAN	K00100
Vitamin B6 metabolism	1	4	0.326252	ko00750	tr|V9HWC3|V9HWC3_HUMAN	K00868
Glutathione metabolism	4	31	0.331898	ko00480	tr|A8K8D9|A8K8D9_HUMAN;tr|Q6FGJ9|Q6FGJ9_HUMAN;tr|Q53GL5|Q53GL5_HUMAN;tr|A0A087X1J7|A0A087X1J7_HUMAN	K00036+K00799+K00031+K00432
Methane metabolism	3	22	0.3422	ko00680	tr|A0A024R4F1|A0A024R4F1_HUMAN;sp|Q01813|PFKAP_HUMAN;tr|V9HW06|V9HW06_HUMAN	K01689+K00850+K00600
Protein digestion and absorption	2	13	0.349032	ko04974	sp|P05023|AT1A1_HUMAN;sp|P54709|AT1B3_HUMAN	K01539+K01540
Neurotrophin signaling pathway	6	52	0.362625	ko04722	tr|A0A024R9Y7|A0A024R9Y7_HUMAN;tr|J3QQX2|J3QQX2_HUMAN;tr|A4D2P0|A4D2P0_HUMAN;sp|P46109|CRKL_HUMAN;tr|H0Y7A7|H0Y7A7_HUMAN;tr|A0A024RB87|A0A024RB87_HUMAN	K12464+K12462+K04392+K04438+K02183+K07836
Adherens junction	6	53	0.380072	ko04520	sp|O43707|ACTN4_HUMAN;sp|P35221|CTNA1_HUMAN;tr|A8K3M3|A8K3M3_HUMAN;sp|Q15417|CNN3_HUMAN;tr|A4D2P0|A4D2P0_HUMAN;sp|P10586|PTPRF_HUMAN	K05699+K05691+K05696+K06084+K04392+K05695
Metabolism of xenobiotics by cytochrome P450	2	14	0.384236	ko00980	tr|A0A0A0MSS8|A0A0A0MSS8_HUMAN;tr|Q6FGJ9|Q6FGJ9_HUMAN	K00212+K00799
Arachidonic acid metabolism	2	14	0.384236	ko00590	tr|A0A0A0MSS8|A0A0A0MSS8_HUMAN;tr|A0A087X1J7|A0A087X1J7_HUMAN	K04119+K00432
Linoleic acid metabolism	1	5	0.389638	ko00591	tr|A0A0A0MSS8|A0A0A0MSS8_HUMAN	K00100
Limonene and pinene degradation	1	5	0.389638	ko00903	tr|Q53FB6|Q53FB6_HUMAN	K00128
Primary bile acid biosynthesis	1	5	0.389638	ko00120	tr|A0A0A0MSS8|A0A0A0MSS8_HUMAN	K00037
Ubiquinone and other terpenoid-quinone biosynthesis	1	5	0.389638	ko00130	sp|Q96IR7|HPDL_HUMAN	K00457
Taste transduction	1	5	0.389638	ko04742	sp|P63092|GNAS2_HUMAN	K04632
Phosphatidylinositol signaling system	4	34	0.398474	ko04070	tr|B3KMV5|B3KMV5_HUMAN;sp|O15357|SHIP2_HUMAN;tr|F5GWN5|F5GWN5_HUMAN;tr|H0Y7A7|H0Y7A7_HUMAN	K00923+K01106+K02183
Fatty acid metabolism	4	34	0.398474	ko00071	sp|P24752|THIL_HUMAN;sp|P49748|ACADV_HUMAN;tr|Q53FB6|Q53FB6_HUMAN;sp|Q9BWD1|THIC_HUMAN	K00626+K09479+K00128
Thyroid cancer	2	15	0.418594	ko05216	tr|B2RDE1|B2RDE1_HUMAN;sp|P06753|TPM3_HUMAN	K09290
Regulation of actin cytoskeleton	11	111	0.473959	ko04810	sp|O43707|ACTN4_HUMAN;tr|E7EQR4|E7EQR4_HUMAN;sp|Q27J81|INF2_HUMAN;tr|A0A024R0Q5|A0A024R0Q5_HUMAN;sp|P05556|ITB1_HUMAN;tr|A5YM53|A5YM53_HUMAN;sp|Q15417|CNN3_HUMAN;tr|A4D2P0|A4D2P0_HUMAN;tr|J3KNW4|J3KNW4_HUMAN;tr|B2R627|B2R627_HUMAN;sp|P46109|CRKL_HUMAN	K05699+K08007+K05741+K05745+K06270+K05719+K06487+K13710+K04392+K05760+K06484+K04438
Malaria	1	7	0.499127	ko05144	tr|I1VZV6|I1VZV6_HUMAN	K13822
Steroid hormone biosynthesis	1	7	0.499127	ko00140	tr|A0A0A0MSS8|A0A0A0MSS8_HUMAN	K00089+K00037+K05295
Ascorbate and aldarate metabolism	1	7	0.499127	ko00053	tr|Q53FB6|Q53FB6_HUMAN	K00128
RNA degradation	6	60	0.500762	ko03018	sp|P38646|GRP75_HUMAN;tr|A0A024R4F1|A0A024R4F1_HUMAN;tr|Q59ER5|Q59ER5_HUMAN;sp|P26196|DDX6_HUMAN;sp|Q96AG4|LRC59_HUMAN;sp|O95453|PARN_HUMAN	K04043+K01689+K12602+K12614+K12603+K01148
Aldosterone-regulated sodium reabsorption	2	18	0.515244	ko04960	sp|P05023|AT1A1_HUMAN;sp|P54709|AT1B3_HUMAN	K01539+K01540
Protein export	2	19	0.54503	ko03060	tr|V9HWB4|V9HWB4_HUMAN;tr|V9HWK0|V9HWK0_HUMAN	K09490+K03108
Prion diseases	2	19	0.54503	ko05020	tr|V9HWB4|V9HWB4_HUMAN;tr|A0A024R972|A0A024R972_HUMAN	K09490+K05635
Other glycan degradation	1	8	0.546291	ko00511	tr|A0A024RAJ6|A0A024RAJ6_HUMAN	K12373
Toxoplasmosis	4	42	0.56643	ko05145	sp|P05556|ITB1_HUMAN;sp|O15230|LAMA5_HUMAN;tr|A0A024R972|A0A024R972_HUMAN;sp|Q86VS8|HOOK3_HUMAN	K05719+K06240+K05635+K05637
Shigellosis	5	54	0.583083	ko05131	tr|Q53HG7|Q53HG7_HUMAN;sp|P05556|ITB1_HUMAN;tr|A4D2P0|A4D2P0_HUMAN;tr|B2R627|B2R627_HUMAN;sp|P46109|CRKL_HUMAN	K06106+K05719+K04392+K06484+K04438
NOD-like receptor signaling pathway	3	32	0.590526	ko04621	tr|V9HWP2|V9HWP2_HUMAN;tr|A0A024RC87|A0A024RC87_HUMAN;sp|Q93052|LPP_HUMAN	K09487+K12800+K12792
Meiosis - yeast	3	33	0.611946	ko04113	sp|Q14683|SMC1A_HUMAN;sp|Q9H9B4|SFXN1_HUMAN;sp|Q96AG4|LRC59_HUMAN	K06636+K03351+K01768
Long-term potentiation	3	33	0.611946	ko04720	tr|A0A024R0Q5|A0A024R0Q5_HUMAN;tr|H0Y7A7|H0Y7A7_HUMAN;tr|A0A024RB87|A0A024RB87_HUMAN	K06270+K02183+K07836
Pentose and glucuronate interconversions	1	10	0.627749	ko00040	tr|Q53FB6|Q53FB6_HUMAN	K00128
Folate biosynthesis	1	10	0.627749	ko00790	tr|B2R7C7|B2R7C7_HUMAN	K01077
Nicotinate and nicotinamide metabolism	1	10	0.627749	ko00760	tr|V9HWH6|V9HWH6_HUMAN	K03783
Valine, leucine and isoleucine biosynthesis	1	10	0.627749	ko00290	tr|A0A024RCN6|A0A024RCN6_HUMAN	K01873
Fc gamma R-mediated phagocytosis	4	46	0.640153	ko04666	tr|A0A024R0V4|A0A024R0V4_HUMAN;tr|D3DUW6|D3DUW6_HUMAN;tr|A4D2P0|A4D2P0_HUMAN;sp|P46109|CRKL_HUMAN	K06274+K01528+K04392+K04438
p53 signaling pathway	2	23	0.651073	ko04115	sp|Q96AG4|LRC59_HUMAN;tr|G3V5T9|G3V5T9_HUMAN	K10130+K02206
Gap junction	3	35	0.652491	ko04540	tr|Q5SU16|Q5SU16_HUMAN;sp|P63092|GNAS2_HUMAN;sp|P68366|TBA4A_HUMAN	K07375+K04632+K07374
VEGF signaling pathway	3	35	0.652491	ko04370	tr|V9HW43|V9HW43_HUMAN;tr|A4D2P0|A4D2P0_HUMAN;tr|J3KNW4|J3KNW4_HUMAN	K04455+K04392+K05760
Endometrial cancer	2	24	0.674312	ko05213	sp|P35221|CTNA1_HUMAN;tr|V9HWF0|V9HWF0_HUMAN	K05691+K06272
Glycosaminoglycan degradation	1	13	0.723419	ko00531	tr|A0A024RAJ6|A0A024RAJ6_HUMAN	K12373
Leishmaniasis	1	13	0.723419	ko05140	sp|P05556|ITB1_HUMAN	K05719
Insulin signaling pathway	5	64	0.732582	ko04910	tr|A8K3M3|A8K3M3_HUMAN;sp|P11216|PYGB_HUMAN;sp|P10586|PTPRF_HUMAN;sp|P46109|CRKL_HUMAN;tr|H0Y7A7|H0Y7A7_HUMAN	K05696+K00688+K05695+K04438+K02183
Melanogenesis	2	27	0.736543	ko04916	sp|P63092|GNAS2_HUMAN;tr|H0Y7A7|H0Y7A7_HUMAN	K04632+K02183
Vibrio cholerae infection	3	40	0.740285	ko05110	tr|A0A090N8Y2|A0A090N8Y2_HUMAN;tr|B7Z954|B7Z954_HUMAN;sp|P63092|GNAS2_HUMAN	K09582+K06098+K04632
GnRH signaling pathway	2	28	0.754916	ko04912	sp|P63092|GNAS2_HUMAN;tr|H0Y7A7|H0Y7A7_HUMAN	K04632+K02183
Vascular smooth muscle contraction	3	41	0.755564	ko04270	tr|A0A024R0Q5|A0A024R0Q5_HUMAN;sp|P63092|GNAS2_HUMAN;tr|H0Y7A7|H0Y7A7_HUMAN	K06270+K12329+K04632+K02183
Spliceosome	13	161	0.761629	ko03040	tr|B4DLR3|B4DLR3_HUMAN;sp|Q6P2Q9|PRP8_HUMAN;sp|P38159|RBMX_HUMAN;tr|Q59ER5|Q59ER5_HUMAN;tr|B2R5W2|B2R5W2_HUMAN;sp|O00567|NOP56_HUMAN;tr|A0A024R8W0|A0A024R8W0_HUMAN;tr|A0A024QZD5|A0A024QZD5_HUMAN;sp|Q14690|RRP5_HUMAN;tr|Q59GA1|Q59GA1_HUMAN;tr|Q53G61|Q53G61_HUMAN;tr|B2R6F3|B2R6F3_HUMAN;sp|Q16629|SRSF7_HUMAN	K12888+K12856+K12885+K12662+K12884+K12844+K13025+K11093+K12869+K12867+K12897+K11092+K12892+K12896
mRNA surveillance pathway	3	42	0.770113	ko03015	tr|A0A024R8W0|A0A024R8W0_HUMAN;sp|Q9H307|PININ_HUMAN;tr|X6RAL5|X6RAL5_HUMAN	K13025+K13114+K14324
Selenoamino acid metabolism	1	15	0.773147	ko00450	sp|P32929|CGL_HUMAN	K01758
Galactose metabolism	1	15	0.773147	ko00052	sp|Q01813|PFKAP_HUMAN	K00850
Huntington's disease	9	117	0.785299	ko05016	tr|B3KMV5|B3KMV5_HUMAN;tr|V9HW31|V9HW31_HUMAN;tr|E5KRK5|E5KRK5_HUMAN;tr|E7EX90|E7EX90_HUMAN;sp|O95782|AP2A1_HUMAN;tr|Q6LES8|Q6LES8_HUMAN;tr|A0A024R732|A0A024R732_HUMAN;tr|Q7Z7M4|Q7Z7M4_HUMAN;sp|O14561|ACPM_HUMAN	K03008+K02133+K03934+K04648+K11824+K11830+K11828+K04564+K03955
Oocyte meiosis	4	56	0.786164	ko04114	sp|Q14683|SMC1A_HUMAN;sp|Q9H9B4|SFXN1_HUMAN;tr|G3V5T9|G3V5T9_HUMAN;tr|H0Y7A7|H0Y7A7_HUMAN	K06636+K03351+K02206+K02183
Purine metabolism	6	81	0.787338	ko00230	tr|B3KMV5|B3KMV5_HUMAN;tr|B4DUT7|B4DUT7_HUMAN;tr|Q32Q12|Q32Q12_HUMAN;sp|Q96AG4|LRC59_HUMAN;tr|A0A087WWF6|A0A087WWF6_HUMAN;tr|V9HWH6|V9HWH6_HUMAN	K03008+K01951+K00940+K01768+K02328+K03783
DNA replication	2	30	0.788369	ko03030	tr|Q6FHX6|Q6FHX6_HUMAN;tr|A0A087WWF6|A0A087WWF6_HUMAN	K04799+K02328
beta-Alanine metabolism	1	16	0.79456	ko00410	tr|Q53FB6|Q53FB6_HUMAN	K00128
Starch and sucrose metabolism	1	16	0.79456	ko00500	sp|P11216|PYGB_HUMAN	K00688
Mismatch repair	1	16	0.79456	ko03430	tr|A0A087WWF6|A0A087WWF6_HUMAN	K02328
Notch signaling pathway	1	16	0.79456	ko04330	tr|C9JE98|C9JE98_HUMAN	K06065
Phototransduction - fly	1	16	0.79456	ko04745	tr|H0Y7A7|H0Y7A7_HUMAN	K02183
Cell cycle - yeast	3	44	0.797092	ko04111	sp|Q14683|SMC1A_HUMAN;tr|B3KMS0|B3KMS0_HUMAN;sp|Q9H9B4|SFXN1_HUMAN	K06636+K06677+K03351
Axon guidance	3	44	0.797092	ko04360	tr|Q7Z3Z9|Q7Z3Z9_HUMAN;sp|P05556|ITB1_HUMAN;tr|A4D2P0|A4D2P0_HUMAN	K06550+K05719+K04392
Chemokine signaling pathway	4	58	0.80887	ko04062	tr|A4D2P0|A4D2P0_HUMAN;tr|J3KNW4|J3KNW4_HUMAN;sp|P46109|CRKL_HUMAN;tr|A0A024RB87|A0A024RB87_HUMAN	K04392+K05760+K04438+K07836
Peroxisome	3	46	0.821382	ko04146	sp|Q06830|PRDX1_HUMAN;tr|Q53GL5|Q53GL5_HUMAN;tr|Q7Z7M4|Q7Z7M4_HUMAN	K13279+K00031+K04564
Amino sugar and nucleotide sugar metabolism	2	33	0.83102	ko00520	tr|A0A024RAJ6|A0A024RAJ6_HUMAN;tr|B2R6D4|B2R6D4_HUMAN	K12373+K01840
Prostate cancer	2	33	0.83102	ko05215	tr|V9HWP2|V9HWP2_HUMAN;tr|G3V5T9|G3V5T9_HUMAN	K09487+K02206
RNA polymerase	1	18	0.831529	ko03020	tr|B3KMV5|B3KMV5_HUMAN	K03008
Bladder cancer	1	19	0.847445	ko05219	tr|E5KRG5|E5KRG5_HUMAN	K00758
Glycerolipid metabolism	1	19	0.847445	ko00561	tr|Q53FB6|Q53FB6_HUMAN	K00128
Ether lipid metabolism	1	20	0.861862	ko00565	sp|P43034|LIS1_HUMAN	K01062
MAPK signaling pathway	5	78	0.870686	ko04010	sp|P21333|FLNA_HUMAN;tr|V9HW43|V9HW43_HUMAN;tr|A4D2P0|A4D2P0_HUMAN;sp|P46109|CRKL_HUMAN;tr|A0A024RB87|A0A024RB87_HUMAN	K04437+K04455+K04392+K04438+K07836
Endocytosis	8	117	0.873405	ko04144	sp|P02786|TFR1_HUMAN;sp|O95782|AP2A1_HUMAN;tr|G5E9L0|G5E9L0_HUMAN;tr|D3DUW6|D3DUW6_HUMAN;tr|A0A024R732|A0A024R732_HUMAN;tr|A0A024R5H1|A0A024R5H1_HUMAN;tr|A0A024R9N6|A0A024R9N6_HUMAN;tr|A0A024R705|A0A024R705_HUMAN	K06503+K11824+K12493+K01528+K12196+K13649+K12477
Fc epsilon RI signaling pathway	1	21	0.874921	ko04664	tr|A4D2P0|A4D2P0_HUMAN	K04392
Amyotrophic lateral sclerosis (ALS)	1	21	0.874921	ko05014	tr|A4D2P0|A4D2P0_HUMAN	K04392
Tight junction	5	79	0.877714	ko04530	tr|A0A024R1N1|A0A024R1N1_HUMAN;sp|O43707|ACTN4_HUMAN;sp|P35221|CTNA1_HUMAN;tr|Q53HG7|Q53HG7_HUMAN;tr|B7Z954|B7Z954_HUMAN	K10352+K05699+K05691+K06106+K06098
mTOR signaling pathway	1	23	0.897461	ko04150	tr|E7EX17|E7EX17_HUMAN	K03258
Colorectal cancer	1	23	0.897461	ko05210	tr|A4D2P0|A4D2P0_HUMAN	K04392
Calcium signaling pathway	2	42	0.916441	ko04020	sp|P63092|GNAS2_HUMAN;tr|H0Y7A7|H0Y7A7_HUMAN	K04632+K02183
Progesterone-mediated oocyte maturation	2	42	0.916441	ko04914	sp|Q9H9B4|SFXN1_HUMAN;tr|G3V5T9|G3V5T9_HUMAN	K03351+K02206
Chagas disease	1	27	0.931114	ko05142	sp|P63092|GNAS2_HUMAN	K04632
Cell cycle	3	60	0.931275	ko04110	sp|Q14683|SMC1A_HUMAN;sp|Q9H9B4|SFXN1_HUMAN;tr|G3V5T9|G3V5T9_HUMAN	K06636+K03351+K02206
Acute myeloid leukemia	1	28	0.93764	ko05221	tr|A0A024R1X8|A0A024R1X8_HUMAN	K10056
Glioma	1	28	0.93764	ko05214	tr|H0Y7A7|H0Y7A7_HUMAN	K02183
Nucleotide excision repair	1	29	0.943549	ko03420	tr|A0A087WWF6|A0A087WWF6_HUMAN	K02328
B cell receptor signaling pathway	1	29	0.943549	ko04662	tr|A4D2P0|A4D2P0_HUMAN	K04392
Long-term depression	1	29	0.943549	ko04730	sp|P63092|GNAS2_HUMAN	K04632
Pancreatic cancer	1	29	0.943549	ko05212	tr|A4D2P0|A4D2P0_HUMAN	K04392
Natural killer cell mediated cytotoxicity	1	30	0.9489	ko04650	tr|A4D2P0|A4D2P0_HUMAN	K04392
Toll-like receptor signaling pathway	1	31	0.953746	ko04620	tr|A4D2P0|A4D2P0_HUMAN	K04392
Osteoclast differentiation	1	31	0.953746	ko04380	tr|A4D2P0|A4D2P0_HUMAN	K04392
PPAR signaling pathway	1	32	0.958133	ko03320	tr|V9HWF0|V9HWF0_HUMAN	K06272
Epithelial cell signaling in Helicobacter pylori infection	1	33	0.962105	ko05120	tr|A4D2P0|A4D2P0_HUMAN	K04392
Parkinson's disease	4	86	0.967905	ko05012	tr|V9HW31|V9HW31_HUMAN;tr|E5KRK5|E5KRK5_HUMAN;tr|V9HWC2|V9HWC2_HUMAN;sp|O14561|ACPM_HUMAN	K02133+K03934+K05687+K03955
Chronic myeloid leukemia	1	39	0.979177	ko05220	sp|P46109|CRKL_HUMAN	K04438
ErbB signaling pathway	1	40	0.981157	ko04012	sp|P46109|CRKL_HUMAN	K04438
Oxidative phosphorylation	3	78	0.982159	ko00190	tr|V9HW31|V9HW31_HUMAN;tr|E5KRK5|E5KRK5_HUMAN;sp|O14561|ACPM_HUMAN	K02133+K03934+K03955
Alzheimer's disease	4	97	0.985344	ko05010	tr|V9HW31|V9HW31_HUMAN;tr|E5KRK5|E5KRK5_HUMAN;tr|H0Y7A7|H0Y7A7_HUMAN;sp|O14561|ACPM_HUMAN	K02133+K03934+K02183+K03955
Ubiquitin mediated proteolysis	3	81	0.985892	ko04120	tr|A0A024R9U8|A0A024R9U8_HUMAN;sp|Q9H9B4|SFXN1_HUMAN;sp|O95071|UBR5_HUMAN	K10592+K03351+K10593
Wnt signaling pathway	1	47	0.990645	ko04310	tr|A4D2P0|A4D2P0_HUMAN	K04392
Lysosome	1	62	0.997925	ko04142	tr|A0A024RAJ6|A0A024RAJ6_HUMAN	K12373

## Sheet: HHvsC
#Pathway	DEPs (322)	All identified proteins (3331)	Pvalue	Pathway ID	Proteins	KOs
Microbial metabolism in diverse environments	35	121	8.02723e-10	ko01120	tr|A0A024R1T9|A0A024R1T9_HUMAN;tr|E9KL44|E9KL44_HUMAN;tr|V9HWB8|V9HWB8_HUMAN;tr|A0A024R4F1|A0A024R4F1_HUMAN;tr|A0A024R5C5|A0A024R5C5_HUMAN;tr|V9HWD9|V9HWD9_HUMAN;tr|V9HWF4|V9HWF4_HUMAN;tr|V9HWN7|V9HWN7_HUMAN;tr|V9HW06|V9HW06_HUMAN;sp|Q02218|ODO1_HUMAN;sp|O43175|SERA_HUMAN;tr|A0A0A0MTS2|A0A0A0MTS2_HUMAN;sp|P55084|ECHB_HUMAN;tr|V9HWB9|V9HWB9_HUMAN;tr|Q6FHZ0|Q6FHZ0_HUMAN;sp|P60174|TPIS_HUMAN;tr|B2RB…	K01648+K07515+K00873+K01689+K01958+K00615+K00927+K01623+K00600+K00164+K00058+K01810+K07509+K00016+K00026+K01803+K07508+K00036+K01077+K00599+K00813+K00616+K00033+K11188+K01681+K00161+K00831+K01834+K01835+K00626+K00025+K01915
Biosynthesis of secondary metabolites	40	165	1.42151e-08	ko01110	tr|A0A024R1T9|A0A024R1T9_HUMAN;tr|E9KL44|E9KL44_HUMAN;tr|V9HWB8|V9HWB8_HUMAN;tr|A0A024R4F1|A0A024R4F1_HUMAN;tr|Q5T6L4|Q5T6L4_HUMAN;tr|V9HWD9|V9HWD9_HUMAN;tr|V9HWF4|V9HWF4_HUMAN;tr|V9HWN7|V9HWN7_HUMAN;tr|V9HW06|V9HW06_HUMAN;tr|Q59HH3|Q59HH3_HUMAN;sp|Q02218|ODO1_HUMAN;tr|A0A0A0MTS2|A0A0A0MTS2_HUMAN;sp|P55084|ECHB_HUMAN;tr|V9HWB9|V9HWB9_HUMAN;tr|Q6FHZ0|Q6FHZ0_HUMAN;sp|P60174|TPIS_HUMAN;tr|B2RB23|B2R…	K01648+K07515+K00873+K01689+K01940+K00615+K00927+K01623+K00600+K11787+K00164+K01810+K07509+K00016+K00026+K01803+K07508+K00036+K00234+K00813+K00616+K00033+K11188+K01681+K00161+K08683+K01834+K00940+K01835+K01580+K01590+K05917+K01641+K00626+K00025+K00939+K00787+K00760+K01840
Carbon fixation in photosynthetic organisms	9	14	8.56175e-07	ko00710	tr|V9HWB8|V9HWB8_HUMAN;tr|V9HWD9|V9HWD9_HUMAN;tr|V9HWF4|V9HWF4_HUMAN;tr|V9HWN7|V9HWN7_HUMAN;tr|Q6FHZ0|Q6FHZ0_HUMAN;sp|P60174|TPIS_HUMAN;tr|A0A024R6W0|A0A024R6W0_HUMAN;sp|P17174|AATC_HUMAN;tr|V9HWF2|V9HWF2_HUMAN	K00873+K00615+K00927+K01623+K00026+K01803+K00813+K00025
Protein processing in endoplasmic reticulum	25	120	0.000134663	ko04141	tr|A0A024RD80|A0A024RD80_HUMAN;tr|V9HWB4|V9HWB4_HUMAN;tr|V9HWP2|V9HWP2_HUMAN;tr|A0A024R8S5|A0A024R8S5_HUMAN;tr|A0A087X054|A0A087X054_HUMAN;tr|V9HWJ0|V9HWJ0_HUMAN;tr|V9HVY3|V9HVY3_HUMAN;tr|A0A090N8Y2|A0A090N8Y2_HUMAN;tr|A0A0A0MRV0|A0A0A0MRV0_HUMAN;tr|K9JA46|K9JA46_HUMAN;tr|A0A024RBH2|A0A024RBH2_HUMAN;tr|A8KAK1|A8KAK1_HUMAN;sp|P04843|RPN1_HUMAN;tr|V9HW88|V9HW88_HUMAN;sp|P27824|CALX_HUMAN;tr|A0A024R…	K04079+K09490+K09487+K09580+K09486+K05546+K08056+K09582+K14000+K13999+K11718+K12666+K08057+K08054+K13984+K09584+K09523+K09507+K08288+K10636+K10080+K09586+K09503
Amoebiasis	11	34	0.000216079	ko05146	sp|O43707|ACTN4_HUMAN;tr|A0A024QZN4|A0A024QZN4_HUMAN;tr|A0A024R694|A0A024R694_HUMAN;tr|A0A087X1N8|A0A087X1N8_HUMAN;tr|V9HWH1|V9HWH1_HUMAN;sp|P51149|RAB7A_HUMAN;sp|O15230|LAMA5_HUMAN;tr|A0A024R972|A0A024R972_HUMAN;sp|P63092|GNAS2_HUMAN;sp|P02462|CO4A1_HUMAN;tr|A0A024R7J0|A0A024R7J0_HUMAN	K05699+K05700+K13963+K07897+K06240+K05635+K04632+K06237+K04345
Ribosome	18	85	0.000965061	ko03010	tr|Q59GY2|Q59GY2_HUMAN;sp|P39023|RL3_HUMAN;tr|B2R491|B2R491_HUMAN;tr|A0A024R814|A0A024R814_HUMAN;sp|P62917|RL8_HUMAN;sp|P27635|RL10_HUMAN;tr|A0A024R4M0|A0A024R4M0_HUMAN;sp|P15880|RS2_HUMAN;sp|P62280|RS11_HUMAN;tr|A0A024RBS2|A0A024RBS2_HUMAN;sp|P25398|RS12_HUMAN;sp|P46779|RL28_HUMAN;tr|M0R0F0|M0R0F0_HUMAN;sp|P61254|RL26_HUMAN;tr|A0A024R2Q4|A0A024R2Q4_HUMAN;tr|Q5QTS3|Q5QTS3_HUMAN;sp|Q02543|RL18A_HU…	K02930+K02925+K02987+K02937+K02938+K02866+K02997+K02981+K02949+K02941+K02951+K02903+K02989+K02898+K02877+K02872+K02882+K02978
Antigen processing and presentation	10	34	0.000979915	ko04612	tr|A0A024RD80|A0A024RD80_HUMAN;tr|V9HVY3|V9HVY3_HUMAN;tr|K9JA46|K9JA46_HUMAN;tr|V9HW88|V9HW88_HUMAN;sp|P27824|CALX_HUMAN;tr|Q9MYC0|Q9MYC0_HUMAN;tr|Q1ELT0|Q1ELT0_HUMAN;tr|V9HWJ8|V9HWJ8_HUMAN;sp|Q06323|PSME1_HUMAN;tr|Q86SZ7|Q86SZ7_HUMAN	K04079+K08056+K08057+K08054+K06751+K06698+K06696+K06697
Plant-pathogen interaction	5	10	0.00136994	ko04626	tr|A0A024RD80|A0A024RD80_HUMAN;tr|V9HWP2|V9HWP2_HUMAN;tr|K9JA46|K9JA46_HUMAN;sp|P49411|EFTU_HUMAN;tr|H0Y7A7|H0Y7A7_HUMAN	K04079+K09487+K02358+K02183
Pyruvate metabolism	9	30	0.0015034	ko00620	tr|V9HWB8|V9HWB8_HUMAN;tr|A0A024R5C5|A0A024R5C5_HUMAN;tr|V9HWB9|V9HWB9_HUMAN;tr|Q6FHZ0|Q6FHZ0_HUMAN;tr|A0A024RBX9|A0A024RBX9_HUMAN;tr|Q5U077|Q5U077_HUMAN;sp|Q9BWD1|THIC_HUMAN;tr|V9HWF2|V9HWF2_HUMAN;tr|A0A024R7A8|A0A024R7A8_HUMAN	K00873+K01958+K00016+K00026+K00161+K00626+K00025+K00011
Citrate cycle (TCA cycle)	8	26	0.00230011	ko00020	tr|A0A024R1T9|A0A024R1T9_HUMAN;tr|A0A024R5C5|A0A024R5C5_HUMAN;sp|Q02218|ODO1_HUMAN;tr|Q6FHZ0|Q6FHZ0_HUMAN;tr|A0A024QZ30|A0A024QZ30_HUMAN;tr|B2RBW5|B2RBW5_HUMAN;tr|A0A024RBX9|A0A024RBX9_HUMAN;tr|V9HWF2|V9HWF2_HUMAN	K01648+K01958+K00164+K00026+K00234+K01681+K00161+K00025
Two-component system	4	7	0.00236898	ko02020	tr|A0A024RAG0|A0A024RAG0_HUMAN;tr|B2R7C7|B2R7C7_HUMAN;sp|Q9BWD1|THIC_HUMAN;tr|A8YXX4|A8YXX4_HUMAN	K01077+K00626+K01915
Glycolysis / Gluconeogenesis	11	44	0.00239195	ko00010	tr|V9HWB8|V9HWB8_HUMAN;tr|A0A024R4F1|A0A024R4F1_HUMAN;tr|V9HWF4|V9HWF4_HUMAN;tr|V9HWN7|V9HWN7_HUMAN;tr|A0A0A0MTS2|A0A0A0MTS2_HUMAN;tr|V9HWB9|V9HWB9_HUMAN;sp|P60174|TPIS_HUMAN;tr|A0A024RBX9|A0A024RBX9_HUMAN;tr|Q5U077|Q5U077_HUMAN;tr|Q6P6D7|Q6P6D7_HUMAN;sp|P36871|PGM1_HUMAN	K00873+K01689+K00927+K01623+K01810+K00016+K01803+K00161+K01834+K01835
Pentose phosphate pathway	7	21	0.00259981	ko00030	tr|V9HWD9|V9HWD9_HUMAN;tr|V9HWN7|V9HWN7_HUMAN;tr|A0A0A0MTS2|A0A0A0MTS2_HUMAN;tr|A8K8D9|A8K8D9_HUMAN;sp|P37837|TALDO_HUMAN;sp|P52209|6PGD_HUMAN;sp|P36871|PGM1_HUMAN	K00615+K01623+K01810+K00036+K00616+K00033+K01835
Type I diabetes mellitus	4	9	0.00728781	ko04940	tr|A0A024R3X4|A0A024R3X4_HUMAN;tr|Q9MYC0|Q9MYC0_HUMAN;tr|Q1ELT0|Q1ELT0_HUMAN;sp|Q6P996|PDXD1_HUMAN	K04077+K06751+K01580
Taste transduction	3	5	0.00771868	ko04742	sp|Q14573|ITPR3_HUMAN;sp|P63092|GNAS2_HUMAN;tr|A0A024R7J0|A0A024R7J0_HUMAN	K04960+K04632+K04345
Tropane, piperidine and pyridine alkaloid biosynthesis	2	2	0.00931842	ko00960	tr|A0A024R6W0|A0A024R6W0_HUMAN;sp|P17174|AATC_HUMAN	K00813
Phenylalanine, tyrosine and tryptophan biosynthesis	2	2	0.00931842	ko00400	tr|A0A024R6W0|A0A024R6W0_HUMAN;sp|P17174|AATC_HUMAN	K00813
Novobiocin biosynthesis	2	2	0.00931842	ko00401	tr|A0A024R6W0|A0A024R6W0_HUMAN;sp|P17174|AATC_HUMAN	K00813
Gastric acid secretion	6	20	0.00935588	ko04971	sp|P05023|AT1A1_HUMAN;sp|Q14573|ITPR3_HUMAN;tr|Q9UEY5|Q9UEY5_HUMAN;sp|P63092|GNAS2_HUMAN;tr|H0Y7A7|H0Y7A7_HUMAN;tr|A0A024R7J0|A0A024R7J0_HUMAN	K01539+K04960+K13855+K04632+K02183+K04345
ECM-receptor interaction	7	27	0.0119577	ko04512	sp|P05556|ITB1_HUMAN;tr|B7ZLD8|B7ZLD8_HUMAN;sp|O15230|LAMA5_HUMAN;tr|A0A024R972|A0A024R972_HUMAN;tr|A5YM53|A5YM53_HUMAN;tr|B2R627|B2R627_HUMAN;sp|P02462|CO4A1_HUMAN	K05719+K06525+K06240+K05635+K06487+K06484+K06237
Arrhythmogenic right ventricular cardiomyopathy (ARVC)	9	40	0.0120896	ko05412	sp|P15924|DESP_HUMAN;sp|O43707|ACTN4_HUMAN;sp|Q14126|DSG2_HUMAN;tr|A0A024R694|A0A024R694_HUMAN;sp|Q9Y446|PKP3_HUMAN;sp|P05556|ITB1_HUMAN;tr|B7ZLD8|B7ZLD8_HUMAN;tr|A5YM53|A5YM53_HUMAN;tr|B2R627|B2R627_HUMAN	K10381+K05699+K07597+K12642+K05719+K06525+K06487+K06484
Synthesis and degradation of ketone bodies	3	6	0.0143386	ko00072	tr|A0A024R040|A0A024R040_HUMAN;tr|Q8N995|Q8N995_HUMAN;sp|Q9BWD1|THIC_HUMAN	K01027+K01641+K00626
Methane metabolism	6	22	0.0152666	ko00680	tr|A0A024R4F1|A0A024R4F1_HUMAN;tr|V9HW06|V9HW06_HUMAN;sp|O43175|SERA_HUMAN;tr|V9HWC7|V9HWC7_HUMAN;tr|B4DHQ3|B4DHQ3_HUMAN;tr|Q6P6D7|Q6P6D7_HUMAN	K01689+K00600+K00058+K11188+K00831+K01834
Butanoate metabolism	6	22	0.0152666	ko00650	tr|E9KL44|E9KL44_HUMAN;tr|A0A024R040|A0A024R040_HUMAN;tr|A0A024RBX9|A0A024RBX9_HUMAN;sp|Q6P996|PDXD1_HUMAN;tr|Q8N995|Q8N995_HUMAN;sp|Q9BWD1|THIC_HUMAN	K07515+K01027+K00161+K01580+K01641+K00626
Benzoate degradation	4	11	0.0163294	ko00362	tr|E9KL44|E9KL44_HUMAN;sp|P55084|ECHB_HUMAN;tr|B2RB23|B2RB23_HUMAN;sp|Q9BWD1|THIC_HUMAN	K07515+K07509+K07508+K00626
Glyoxylate and dicarboxylate metabolism	4	11	0.0163294	ko00630	tr|Q6FHZ0|Q6FHZ0_HUMAN;tr|B2RBW5|B2RBW5_HUMAN;tr|A0A087WVM4|A0A087WVM4_HUMAN;tr|V9HWF2|V9HWF2_HUMAN	K00026+K01681+K13402+K00025
Metabolic pathways	67	546	0.0167523	ko01100	sp|P49327|FAS_HUMAN;tr|A0A024R1T9|A0A024R1T9_HUMAN;tr|E9KL44|E9KL44_HUMAN;tr|V9HWB8|V9HWB8_HUMAN;tr|A0A024R4F1|A0A024R4F1_HUMAN;tr|V9HWJ0|V9HWJ0_HUMAN;tr|A0A024R5C5|A0A024R5C5_HUMAN;tr|Q5T6L4|Q5T6L4_HUMAN;tr|V9HWD9|V9HWD9_HUMAN;tr|V9HW26|V9HW26_HUMAN;tr|V9HWF4|V9HWF4_HUMAN;sp|P51659|DHB4_HUMAN;tr|V9HWN7|V9HWN7_HUMAN;tr|V9HW06|V9HW06_HUMAN;tr|Q59HH3|Q59HH3_HUMAN;sp|Q02218|ODO1_HUMAN;sp|O43175|SERA…	K00665+K01648+K07515+K00873+K01689+K05546+K01958+K01940+K00615+K02132+K00927+K12405+K01623+K00600+K11787+K00164+K00058+K12666+K00923+K03008+K01810+K02133+K07509+K00016+K00026+K00261+K01803+K07508+K00036+K01077+K00933+K00234+K00803+K01062+K00813+K12657+K00616+K00033+K11188+K01681+K00161+K00831+K08683+K01834+K00940+K01835+K01580+K01590+K08764+K05917+K02136+K01641+K13402+K00626+K01758+K00025+K00011+…
Alanine, aspartate and glutamate metabolism	6	23	0.0190221	ko00250	tr|Q5T6L4|Q5T6L4_HUMAN;tr|E9KL48|E9KL48_HUMAN;tr|A0A024R6W0|A0A024R6W0_HUMAN;sp|P17174|AATC_HUMAN;sp|Q6P996|PDXD1_HUMAN;tr|A8YXX4|A8YXX4_HUMAN	K01940+K00261+K00813+K01580+K01915
Base excision repair	5	17	0.0190664	ko03410	sp|P12004|PCNA_HUMAN;tr|Q6FHX6|Q6FHX6_HUMAN;tr|A0A024RDR0|A0A024RDR0_HUMAN;tr|Q5TZP7|Q5TZP7_HUMAN;tr|A8K6N3|A8K6N3_HUMAN	K04802+K04799+K10802+K10771+K10798
Focal adhesion	17	104	0.0200663	ko04510	sp|P21333|FLNA_HUMAN;sp|O43707|ACTN4_HUMAN;tr|A0A024QZN4|A0A024QZN4_HUMAN;tr|A0A024R694|A0A024R694_HUMAN;tr|E9PEZ3|E9PEZ3_HUMAN;tr|A0A024R0Q5|A0A024R0Q5_HUMAN;sp|P05556|ITB1_HUMAN;tr|B7ZLD8|B7ZLD8_HUMAN;sp|O15230|LAMA5_HUMAN;tr|H0Y2Y8|H0Y2Y8_HUMAN;tr|A0A024R972|A0A024R972_HUMAN;tr|A5YM53|A5YM53_HUMAN;tr|A0A024R0V4|A0A024R0V4_HUMAN;tr|Q53HL1|Q53HL1_HUMAN;tr|B2R627|B2R627_HUMAN;sp|P02462|CO4A1_HUMA…	K04437+K05699+K05700+K05740+K06270+K05719+K06525+K06240+K06273+K05635+K06487+K06274+K12757+K06484+K06237+K07836
Bile secretion	4	12	0.0226658	ko04976	sp|P05023|AT1A1_HUMAN;tr|Q9UEY5|Q9UEY5_HUMAN;sp|P63092|GNAS2_HUMAN;tr|A0A024R7J0|A0A024R7J0_HUMAN	K01539+K13855+K04632+K04345
Isoquinoline alkaloid biosynthesis	2	3	0.0261638	ko00950	tr|A0A024R6W0|A0A024R6W0_HUMAN;sp|P17174|AATC_HUMAN	K00813
Salivary secretion	6	25	0.0283208	ko04970	sp|P05023|AT1A1_HUMAN;sp|Q14573|ITPR3_HUMAN;tr|Q9UEY5|Q9UEY5_HUMAN;sp|P63092|GNAS2_HUMAN;tr|H0Y7A7|H0Y7A7_HUMAN;tr|A0A024R7J0|A0A024R7J0_HUMAN	K01539+K04960+K13855+K04632+K02183+K04345
Arginine and proline metabolism	7	32	0.0298277	ko00330	tr|Q5T6L4|Q5T6L4_HUMAN;tr|E9KL48|E9KL48_HUMAN;tr|V9HWH2|V9HWH2_HUMAN;tr|A0A024R6W0|A0A024R6W0_HUMAN;sp|P54886|P5CS_HUMAN;sp|P17174|AATC_HUMAN;tr|A8YXX4|A8YXX4_HUMAN	K01940+K00261+K00933+K00813+K12657+K01915
Protein digestion and absorption	4	13	0.0303047	ko04974	sp|P05023|AT1A1_HUMAN;tr|J3KPF3|J3KPF3_HUMAN;tr|Q71UA6|Q71UA6_HUMAN;sp|P02462|CO4A1_HUMAN	K01539+K06519+K05616+K06237
Pancreatic secretion	6	26	0.0339265	ko04972	sp|P05023|AT1A1_HUMAN;sp|P16615|AT2A2_HUMAN;sp|Q14573|ITPR3_HUMAN;tr|Q9UEY5|Q9UEY5_HUMAN;sp|P63092|GNAS2_HUMAN;tr|A0A024RB87|A0A024RB87_HUMAN	K01539+K05853+K04960+K13855+K04632+K07836
Dilated cardiomyopathy	8	40	0.0343495	ko05414	tr|B2RDE1|B2RDE1_HUMAN;tr|D9YZV5|D9YZV5_HUMAN;sp|P05556|ITB1_HUMAN;tr|B7ZLD8|B7ZLD8_HUMAN;tr|A5YM53|A5YM53_HUMAN;sp|P63092|GNAS2_HUMAN;tr|B2R627|B2R627_HUMAN;tr|A0A024R7J0|A0A024R7J0_HUMAN	K09290+K10373+K10374+K05719+K06525+K06487+K04632+K06484+K04345
Terpenoid backbone biosynthesis	3	8	0.0346778	ko00900	tr|Q8N995|Q8N995_HUMAN;sp|Q9BWD1|THIC_HUMAN;sp|P14324|FPPS_HUMAN	K01641+K00626+K00787
Fatty acid elongation in mitochondria	3	8	0.0346778	ko00062	tr|E9KL44|E9KL44_HUMAN;sp|P55084|ECHB_HUMAN;tr|B2RB23|B2RB23_HUMAN	K07515+K07509+K07508
Phenylalanine metabolism	3	8	0.0346778	ko00360	tr|A0A024R6W0|A0A024R6W0_HUMAN;sp|P17174|AATC_HUMAN;tr|V9HWC7|V9HWC7_HUMAN	K00813+K11188
Nitrogen metabolism	3	9	0.0483728	ko00910	tr|E9KL48|E9KL48_HUMAN;sp|P32929|CGL_HUMAN;tr|A8YXX4|A8YXX4_HUMAN	K00261+K01758+K01915
Glycine, serine and threonine metabolism	4	16	0.0612924	ko00260	tr|V9HW06|V9HW06_HUMAN;sp|O43175|SERA_HUMAN;tr|B4DHQ3|B4DHQ3_HUMAN;sp|P32929|CGL_HUMAN	K00600+K00058+K00831+K01758
Cysteine and methionine metabolism	5	23	0.0643138	ko00270	tr|V9HWB9|V9HWB9_HUMAN;tr|A0A024R6W0|A0A024R6W0_HUMAN;sp|P17174|AATC_HUMAN;tr|Q5U077|Q5U077_HUMAN;sp|P32929|CGL_HUMAN	K00016+K00813+K01758
Aminoacyl-tRNA biosynthesis	7	38	0.0680734	ko00970	sp|P49588|SYAC_HUMAN;sp|P26639|SYTC_HUMAN;tr|A0A024RCN6|A0A024RCN6_HUMAN;sp|P54577|SYYC_HUMAN;tr|A0A024R6K8|A0A024R6K8_HUMAN;tr|Q5T5C7|Q5T5C7_HUMAN;tr|B2RBS8|B2RBS8_HUMAN	K01872+K01868+K01873+K01866+K01867+K01875+K01883
Fructose and mannose metabolism	5	24	0.0750905	ko00051	tr|V9HWN7|V9HWN7_HUMAN;sp|P60174|TPIS_HUMAN;tr|A0A024R7A8|A0A024R7A8_HUMAN;sp|O60825|F262_HUMAN;tr|B2R6D4|B2R6D4_HUMAN	K01623+K01803+K00011+K00900+K01103+K01840
Primary bile acid biosynthesis	2	5	0.0765246	ko00120	sp|P51659|DHB4_HUMAN;sp|Q6YN16|HSDL2_HUMAN	K12405+K08764
Aminobenzoate degradation	3	11	0.0822749	ko00627	tr|E9KL44|E9KL44_HUMAN;tr|A0A024RAG0|A0A024RAG0_HUMAN;tr|B2R7C7|B2R7C7_HUMAN	K07515+K01077
One carbon pool by folate	3	11	0.0822749	ko00670	tr|V9HW06|V9HW06_HUMAN;tr|Q59HH3|Q59HH3_HUMAN;tr|A0A087WVM4|A0A087WVM4_HUMAN	K00600+K11787+K13402
Small cell lung cancer	6	33	0.0926261	ko05222	sp|P05556|ITB1_HUMAN;sp|O15230|LAMA5_HUMAN;tr|A0A024R972|A0A024R972_HUMAN;tr|A5YM53|A5YM53_HUMAN;tr|G4XXL9|G4XXL9_HUMAN;sp|P02462|CO4A1_HUMAN	K05719+K06240+K05635+K06487+K08738+K06237
Long-term potentiation	6	33	0.0926261	ko04720	sp|Q14573|ITPR3_HUMAN;sp|P51812|KS6A3_HUMAN;tr|A0A024R0Q5|A0A024R0Q5_HUMAN;tr|H0Y7A7|H0Y7A7_HUMAN;tr|A0A024RB87|A0A024RB87_HUMAN;tr|A0A024R7J0|A0A024R7J0_HUMAN	K04960+K04373+K06270+K02183+K07836+K04345
Valine, leucine and isoleucine degradation	7	41	0.0948442	ko00280	tr|E9KL44|E9KL44_HUMAN;sp|P55084|ECHB_HUMAN;tr|B2RB23|B2RB23_HUMAN;tr|A0A024R040|A0A024R040_HUMAN;sp|Q99714|HCD2_HUMAN;tr|Q8N995|Q8N995_HUMAN;sp|Q9BWD1|THIC_HUMAN	K07515+K07509+K07508+K01027+K08683+K01641+K00626
Phenylpropanoid biosynthesis	1	1	0.0966677	ko00940	tr|V9HWC7|V9HWC7_HUMAN	K11188
Biosynthesis of ansamycins	1	1	0.0966677	ko01051	tr|V9HWD9|V9HWD9_HUMAN	K00615
Proximal tubule bicarbonate reclamation	3	12	0.102145	ko04964	sp|P05023|AT1A1_HUMAN;tr|E9KL48|E9KL48_HUMAN;tr|V9HWF2|V9HWF2_HUMAN	K01539+K00261+K00025
Prion diseases	4	19	0.104021	ko05020	tr|V9HWB4|V9HWB4_HUMAN;tr|V9HW72|V9HW72_HUMAN;tr|A0A024R972|A0A024R972_HUMAN;tr|A0A024R7J0|A0A024R7J0_HUMAN	K09490+K09553+K05635+K04345
Phagosome	11	76	0.11131	ko04145	sp|P02786|TFR1_HUMAN;tr|V9HW88|V9HW88_HUMAN;sp|P27824|CALX_HUMAN;sp|Q15075|EEA1_HUMAN;tr|Q9MYC0|Q9MYC0_HUMAN;sp|P05556|ITB1_HUMAN;tr|Q1ELT0|Q1ELT0_HUMAN;sp|P51149|RAB7A_HUMAN;tr|A5YM53|A5YM53_HUMAN;tr|B4DPZ3|B4DPZ3_HUMAN;tr|B2R627|B2R627_HUMAN	K06503+K08057+K08054+K12478+K06751+K05719+K07897+K06487+K10415+K06484
Tryptophan metabolism	4	21	0.138294	ko00380	tr|E9KL44|E9KL44_HUMAN;sp|Q02218|ODO1_HUMAN;tr|A0A024R6K8|A0A024R6K8_HUMAN;sp|Q9BWD1|THIC_HUMAN	K07515+K00164+K01867+K00626
Allograft rejection	2	7	0.141338	ko05330	tr|Q9MYC0|Q9MYC0_HUMAN;tr|Q1ELT0|Q1ELT0_HUMAN	K06751
Graft-versus-host disease	2	7	0.141338	ko05332	tr|Q9MYC0|Q9MYC0_HUMAN;tr|Q1ELT0|Q1ELT0_HUMAN	K06751
Reductive carboxylate cycle (CO2 fixation)	2	7	0.141338	ko00720	tr|A0A024R1T9|A0A024R1T9_HUMAN;tr|B2RBW5|B2RBW5_HUMAN	K01648+K01681
Olfactory transduction	2	7	0.141338	ko04740	tr|H0Y7A7|H0Y7A7_HUMAN;tr|A0A024R7J0|A0A024R7J0_HUMAN	K02183+K04345
Hypertrophic cardiomyopathy (HCM)	6	37	0.141357	ko05410	tr|B2RDE1|B2RDE1_HUMAN;tr|D9YZV5|D9YZV5_HUMAN;sp|P05556|ITB1_HUMAN;tr|B7ZLD8|B7ZLD8_HUMAN;tr|A5YM53|A5YM53_HUMAN;tr|B2R627|B2R627_HUMAN	K09290+K10373+K10374+K05719+K06525+K06487+K06484
Drug metabolism - other enzymes	3	14	0.146718	ko00983	tr|E5KRG5|E5KRG5_HUMAN;tr|Q6LET3|Q6LET3_HUMAN;tr|A0A024R8N6|A0A024R8N6_HUMAN	K00758+K00760+K00857
Tyrosine metabolism	3	14	0.146718	ko00350	sp|P46087|NOP2_HUMAN;tr|A0A024R6W0|A0A024R6W0_HUMAN;sp|P17174|AATC_HUMAN	K00599+K00813
Vasopressin-regulated water reabsorption	4	22	0.156922	ko04962	tr|B4DPZ3|B4DPZ3_HUMAN;tr|J3QQX2|J3QQX2_HUMAN;sp|P63092|GNAS2_HUMAN;tr|A0A024R7J0|A0A024R7J0_HUMAN	K10415+K12462+K04632+K04345
Systemic lupus erythematosus	5	30	0.157919	ko05322	sp|O43707|ACTN4_HUMAN;tr|A0A024R694|A0A024R694_HUMAN;sp|Q71DI3|H32_HUMAN;sp|Q6PKG0|LARP1_HUMAN;sp|O75367|H2AY_HUMAN	K05699+K11253+K11090+K11251
Cell adhesion molecules (CAMs)	5	30	0.157919	ko04514	tr|Q7Z3Z9|Q7Z3Z9_HUMAN;tr|Q9MYC0|Q9MYC0_HUMAN;sp|P05556|ITB1_HUMAN;tr|Q1ELT0|Q1ELT0_HUMAN;tr|A5YM53|A5YM53_HUMAN	K06550+K06751+K05719+K06487
Autoimmune thyroid disease	2	8	0.176892	ko05320	tr|Q9MYC0|Q9MYC0_HUMAN;tr|Q1ELT0|Q1ELT0_HUMAN	K06751
Non-homologous end-joining	2	8	0.176892	ko03450	tr|Q6FHX6|Q6FHX6_HUMAN;tr|F8W7U8|F8W7U8_HUMAN	K04799+K10865
Taurine and hypotaurine metabolism	1	2	0.184017	ko00430	sp|Q6P996|PDXD1_HUMAN	K01580
Vascular smooth muscle contraction	6	41	0.199559	ko04270	tr|E7EX44|E7EX44_HUMAN;sp|Q14573|ITPR3_HUMAN;tr|A0A024R0Q5|A0A024R0Q5_HUMAN;sp|P63092|GNAS2_HUMAN;tr|H0Y7A7|H0Y7A7_HUMAN;tr|A0A024R7J0|A0A024R7J0_HUMAN	K12327+K04960+K06270+K12329+K04632+K02183+K04345
Viral myocarditis	5	33	0.209117	ko05416	tr|A0A024R1N1|A0A024R1N1_HUMAN;tr|Q9MYC0|Q9MYC0_HUMAN;sp|P78344|IF4G2_HUMAN;tr|Q1ELT0|Q1ELT0_HUMAN;tr|G4XXL9|G4XXL9_HUMAN	K10352+K06751+K03260+K08738
Calcium signaling pathway	6	42	0.215335	ko04020	sp|P16615|AT2A2_HUMAN;sp|P21796|VDAC1_HUMAN;sp|Q14573|ITPR3_HUMAN;sp|P63092|GNAS2_HUMAN;tr|H0Y7A7|H0Y7A7_HUMAN;tr|A0A024R7J0|A0A024R7J0_HUMAN	K05853+K05862+K04960+K04632+K02183+K04345
Progesterone-mediated oocyte maturation	6	42	0.215335	ko04914	tr|A0A024RD80|A0A024RD80_HUMAN;tr|K9JA46|K9JA46_HUMAN;sp|P51812|KS6A3_HUMAN;sp|Q9H9B4|SFXN1_HUMAN;tr|A0A0A0MS41|A0A0A0MS41_HUMAN;tr|A0A024R7J0|A0A024R7J0_HUMAN	K04079+K04373+K03351+K04345
Proteasome	6	42	0.215335	ko03050	sp|P35998|PRS7_HUMAN;tr|V9HWJ8|V9HWJ8_HUMAN;sp|Q06323|PSME1_HUMAN;tr|Q86SZ7|Q86SZ7_HUMAN;tr|Q5U0A0|Q5U0A0_HUMAN;sp|P25789|PSA4_HUMAN	K03061+K06698+K06696+K06697+K02729+K02728
Fatty acid metabolism	5	34	0.227271	ko00071	tr|E9KL44|E9KL44_HUMAN;sp|P55084|ECHB_HUMAN;tr|B2RB23|B2RB23_HUMAN;sp|O75521|ECI2_HUMAN;sp|Q9BWD1|THIC_HUMAN	K07515+K07509+K07508+K13239+K00626
Propanoate metabolism	4	26	0.239118	ko00640	tr|E9KL44|E9KL44_HUMAN;tr|V9HWB9|V9HWB9_HUMAN;tr|Q5U077|Q5U077_HUMAN;sp|Q9BWD1|THIC_HUMAN	K07515+K00016+K00626
Folate biosynthesis	2	10	0.250942	ko00790	tr|A0A024RAG0|A0A024RAG0_HUMAN;tr|B2R7C7|B2R7C7_HUMAN	K01077
Valine, leucine and isoleucine biosynthesis	2	10	0.250942	ko00290	tr|A0A024RCN6|A0A024RCN6_HUMAN;tr|A0A024RBX9|A0A024RBX9_HUMAN	K01873+K00161
Pathways in cancer	13	110	0.261673	ko05200	tr|A0A024RD80|A0A024RD80_HUMAN;sp|P12270|TPR_HUMAN;tr|V9HWP2|V9HWP2_HUMAN;tr|B2RDE1|B2RDE1_HUMAN;tr|K9JA46|K9JA46_HUMAN;sp|P05556|ITB1_HUMAN;sp|Q9P0K7|RAI14_HUMAN;sp|O15230|LAMA5_HUMAN;tr|A0A024R972|A0A024R972_HUMAN;tr|A5YM53|A5YM53_HUMAN;tr|G4XXL9|G4XXL9_HUMAN;sp|P11233|RALA_HUMAN;sp|P02462|CO4A1_HUMAN	K04079+K09291+K09487+K09290+K05719+K08803+K06240+K05635+K06487+K08738+K07834+K06237
Polycyclic aromatic hydrocarbon degradation	1	3	0.262943	ko00624	sp|P46087|NOP2_HUMAN	K00599
D-Glutamine and D-glutamate metabolism	1	3	0.262943	ko00471	tr|E9KL48|E9KL48_HUMAN	K00261
Phototransduction	1	3	0.262943	ko04744	tr|H0Y7A7|H0Y7A7_HUMAN	K02183
Cyanoamino acid metabolism	1	3	0.262943	ko00460	tr|V9HW06|V9HW06_HUMAN	K00600
Peroxisome	6	46	0.282131	ko04146	sp|P51659|DHB4_HUMAN;sp|Q06830|PRDX1_HUMAN;sp|O00116|ADAS_HUMAN;sp|O75521|ECI2_HUMAN;sp|Q6YN16|HSDL2_HUMAN;sp|Q8WVX9|FACR1_HUMAN	K12405+K13279+K00803+K13239+K08764+K13356
GnRH signaling pathway	4	28	0.283417	ko04912	sp|Q14573|ITPR3_HUMAN;sp|P63092|GNAS2_HUMAN;tr|H0Y7A7|H0Y7A7_HUMAN;tr|A0A024R7J0|A0A024R7J0_HUMAN	K04960+K04632+K02183+K04345
Oocyte meiosis	7	56	0.294555	ko04114	sp|Q14573|ITPR3_HUMAN;sp|P27348|1433T_HUMAN;sp|P51812|KS6A3_HUMAN;sp|Q9H9B4|SFXN1_HUMAN;tr|A0A0A0MS41|A0A0A0MS41_HUMAN;tr|H0Y7A7|H0Y7A7_HUMAN;tr|A0A024R7J0|A0A024R7J0_HUMAN	K04960+K06630+K04373+K03351+K02183+K04345
Lysine degradation	4	29	0.306022	ko00310	tr|E9KL44|E9KL44_HUMAN;sp|Q02218|ODO1_HUMAN;sp|Q8NBJ5|GT251_HUMAN;sp|Q9BWD1|THIC_HUMAN	K07515+K00164+K11703+K00626
Parkinson's disease	10	86	0.316854	ko05012	tr|V9HW26|V9HW26_HUMAN;tr|V9HW31|V9HW31_HUMAN;sp|P21796|VDAC1_HUMAN;tr|A0A024QZ30|A0A024QZ30_HUMAN;sp|P36542|ATPG_HUMAN;tr|G4XXL9|G4XXL9_HUMAN;tr|V9HWC2|V9HWC2_HUMAN;tr|A0A024R9B7|A0A024R9B7_HUMAN;tr|Q4W5L2|Q4W5L2_HUMAN;sp|O43464|HTRA2_HUMAN	K02132+K02133+K05862+K00234+K02136+K08738+K05687+K02268+K04528+K08669
Histidine metabolism	2	12	0.325679	ko00340	sp|P46087|NOP2_HUMAN;sp|Q6P996|PDXD1_HUMAN	K00599+K01590
Hematopoietic cell lineage	2	12	0.325679	ko04640	sp|P02786|TFR1_HUMAN;tr|B2R627|B2R627_HUMAN	K06503+K06484
Cardiac muscle contraction	4	30	0.328807	ko04260	tr|B2RDE1|B2RDE1_HUMAN;sp|P05023|AT1A1_HUMAN;tr|D9YZV5|D9YZV5_HUMAN;tr|A0A024R9B7|A0A024R9B7_HUMAN	K09290+K01539+K10373+K10374+K02268
DNA replication	4	30	0.328807	ko03030	sp|P49736|MCM2_HUMAN;sp|P12004|PCNA_HUMAN;tr|Q567R6|Q567R6_HUMAN;tr|Q6FHX6|Q6FHX6_HUMAN	K02540+K04802+K03111+K04799
Alzheimer's disease	11	97	0.334028	ko05010	tr|V9HW26|V9HW26_HUMAN;sp|P16615|AT2A2_HUMAN;tr|V9HW31|V9HW31_HUMAN;sp|Q14573|ITPR3_HUMAN;tr|A0A024QZ30|A0A024QZ30_HUMAN;sp|Q99714|HCD2_HUMAN;sp|P36542|ATPG_HUMAN;tr|G4XXL9|G4XXL9_HUMAN;tr|A0A024R9B7|A0A024R9B7_HUMAN;tr|Q4W5L2|Q4W5L2_HUMAN;tr|H0Y7A7|H0Y7A7_HUMAN	K02132+K05853+K02133+K04960+K00234+K08683+K02136+K08738+K02268+K04528+K02183
Vitamin B6 metabolism	1	4	0.334257	ko00750	tr|B4DHQ3|B4DHQ3_HUMAN	K00831
Glutathione metabolism	4	31	0.351685	ko00480	tr|A8K8D9|A8K8D9_HUMAN;sp|P52209|6PGD_HUMAN;tr|Q6FGJ9|Q6FGJ9_HUMAN;tr|A0A087X1J7|A0A087X1J7_HUMAN	K00036+K00033+K00799+K00432
Leukocyte transendothelial migration	7	62	0.392274	ko04670	sp|O43707|ACTN4_HUMAN;tr|A0A024QZN4|A0A024QZN4_HUMAN;tr|A0A024R694|A0A024R694_HUMAN;sp|P05556|ITB1_HUMAN;tr|A0A024R0V4|A0A024R0V4_HUMAN;tr|Q53HL1|Q53HL1_HUMAN;tr|A0A024RB87|A0A024RB87_HUMAN	K05699+K05700+K05719+K06274+K12757+K07836
Meiosis - yeast	4	33	0.397394	ko04113	sp|P49736|MCM2_HUMAN;sp|Q9H9B4|SFXN1_HUMAN;tr|A0A0A0MS41|A0A0A0MS41_HUMAN;tr|A0A024R7J0|A0A024R7J0_HUMAN	K02540+K03351+K04345
Fatty acid biosynthesis	1	5	0.39869	ko00061	sp|P49327|FAS_HUMAN	K00665
Selenoamino acid metabolism	2	15	0.433329	ko00450	sp|P46087|NOP2_HUMAN;sp|P32929|CGL_HUMAN	K00599+K01758
Galactose metabolism	2	15	0.433329	ko00052	sp|P36871|PGM1_HUMAN;tr|A0A024R7A8|A0A024R7A8_HUMAN	K01835+K00011
Thyroid cancer	2	15	0.433329	ko05216	sp|P12270|TPR_HUMAN;tr|B2RDE1|B2RDE1_HUMAN	K09291+K09290
Porphyrin and chlorophyll metabolism	2	16	0.467188	ko00860	sp|P53004|BIEA_HUMAN;tr|Q6NS36|Q6NS36_HUMAN	K00214+K00522
beta-Alanine metabolism	2	16	0.467188	ko00410	tr|E9KL44|E9KL44_HUMAN;sp|Q6P996|PDXD1_HUMAN	K07515+K01580
Homologous recombination	2	16	0.467188	ko03440	tr|Q567R6|Q567R6_HUMAN;tr|F8W7U8|F8W7U8_HUMAN	K03111+K10865
Starch and sucrose metabolism	2	16	0.467188	ko00500	tr|A0A0A0MTS2|A0A0A0MTS2_HUMAN;sp|P36871|PGM1_HUMAN	K01810+K01835
Mismatch repair	2	16	0.467188	ko03430	sp|P12004|PCNA_HUMAN;tr|Q567R6|Q567R6_HUMAN	K04802+K03111
Melanogenesis	3	27	0.492396	ko04916	sp|P63092|GNAS2_HUMAN;tr|H0Y7A7|H0Y7A7_HUMAN;tr|A0A024R7J0|A0A024R7J0_HUMAN	K04632+K02183+K04345
Caprolactam degradation	1	7	0.509499	ko00930	tr|E9KL44|E9KL44_HUMAN	K07515
Hedgehog signaling pathway	1	7	0.509499	ko04340	tr|A0A024R7J0|A0A024R7J0_HUMAN	K04345
Streptomycin biosynthesis	1	7	0.509499	ko00521	sp|P36871|PGM1_HUMAN	K01835
Regulation of actin cytoskeleton	11	111	0.513445	ko04810	tr|A0A024RC65|A0A024RC65_HUMAN;sp|O43707|ACTN4_HUMAN;tr|A0A024QZN4|A0A024QZN4_HUMAN;tr|A0A024R694|A0A024R694_HUMAN;tr|E9PEZ3|E9PEZ3_HUMAN;tr|A0A024R0Q5|A0A024R0Q5_HUMAN;sp|P05556|ITB1_HUMAN;tr|B7ZLD8|B7ZLD8_HUMAN;tr|A5YM53|A5YM53_HUMAN;tr|Q53HL1|Q53HL1_HUMAN;tr|B2R627|B2R627_HUMAN	K05767+K05699+K05700+K05740+K06270+K05719+K06525+K06487+K12757+K06484
Cell cycle	6	60	0.52957	ko04110	sp|P49736|MCM2_HUMAN;sp|P27348|1433T_HUMAN;sp|P12004|PCNA_HUMAN;sp|Q9H9B4|SFXN1_HUMAN;sp|P31947|1433S_HUMAN;tr|A0A0A0MS41|A0A0A0MS41_HUMAN	K02540+K06630+K04802+K03351+K06644
RNA degradation	6	60	0.52957	ko03018	tr|A0A024R3X4|A0A024R3X4_HUMAN;sp|P38646|GRP75_HUMAN;tr|A0A024R4F1|A0A024R4F1_HUMAN;sp|Q8TCS8|PNPT1_HUMAN;sp|P26196|DDX6_HUMAN;tr|Q5TDG3|Q5TDG3_HUMAN	K04077+K04043+K01689+K00962+K12614+K12602
Purine metabolism	8	81	0.530468	ko00230	tr|V9HWB8|V9HWB8_HUMAN;tr|Q59HH3|Q59HH3_HUMAN;tr|B3KMV5|B3KMV5_HUMAN;sp|Q8TCS8|PNPT1_HUMAN;tr|Q32Q12|Q32Q12_HUMAN;sp|P36871|PGM1_HUMAN;tr|Q5T9B7|Q5T9B7_HUMAN;tr|Q6LET3|Q6LET3_HUMAN	K00873+K11787+K03008+K00962+K00940+K01835+K00939+K00760
Aldosterone-regulated sodium reabsorption	2	18	0.531141	ko04960	sp|P05023|AT1A1_HUMAN;sp|P31947|1433S_HUMAN	K01539+K06644
Carbohydrate digestion and absorption	1	8	0.557015	ko04973	sp|P05023|AT1A1_HUMAN	K01539
Bladder cancer	2	19	0.561103	ko05219	sp|Q9P0K7|RAI14_HUMAN;tr|E5KRG5|E5KRG5_HUMAN	K08803+K00758
Neurotrophin signaling pathway	5	52	0.574685	ko04722	sp|P27348|1433T_HUMAN;sp|P51812|KS6A3_HUMAN;tr|J3QQX2|J3QQX2_HUMAN;tr|H0Y7A7|H0Y7A7_HUMAN;tr|A0A024RB87|A0A024RB87_HUMAN	K06630+K04373+K12462+K02183+K07836
Pyrimidine metabolism	6	63	0.579074	ko00240	tr|B3KMV5|B3KMV5_HUMAN;sp|Q16881|TRXR1_HUMAN;sp|Q8TCS8|PNPT1_HUMAN;tr|Q32Q12|Q32Q12_HUMAN;tr|E5KRG5|E5KRG5_HUMAN;tr|A0A024R8N6|A0A024R8N6_HUMAN	K03008+K00384+K00962+K00940+K00758+K00857
N-Glycan biosynthesis	2	20	0.589673	ko00510	tr|V9HWJ0|V9HWJ0_HUMAN;sp|P04843|RPN1_HUMAN	K05546+K12666
Ether lipid metabolism	2	20	0.589673	ko00565	sp|O00116|ADAS_HUMAN;tr|E9KL35|E9KL35_HUMAN	K00803+K01062
Toxoplasmosis	4	42	0.589822	ko05145	sp|P05556|ITB1_HUMAN;sp|O15230|LAMA5_HUMAN;tr|A0A024R972|A0A024R972_HUMAN;tr|G4XXL9|G4XXL9_HUMAN	K05719+K06240+K05635+K08738
Adherens junction	5	53	0.592184	ko04520	sp|O43707|ACTN4_HUMAN;tr|A0A024QZN4|A0A024QZN4_HUMAN;tr|E9PMS6|E9PMS6_HUMAN;tr|A0A024R694|A0A024R694_HUMAN;tr|A8K3M3|A8K3M3_HUMAN	K05699+K05700+K06084+K05696
Sphingolipid metabolism	1	9	0.59994	ko00600	tr|D3DSQ1|D3DSQ1_HUMAN	K12348
MAPK signaling pathway - yeast	1	9	0.59994	ko04011	sp|P12270|TPR_HUMAN	K09291
PPAR signaling pathway	3	32	0.610586	ko03320	sp|O60664|PLIN3_HUMAN;sp|Q6YN16|HSDL2_HUMAN;tr|Q6FHZ7|Q6FHZ7_HUMAN	K08768+K08764
NOD-like receptor signaling pathway	3	32	0.610586	ko04621	tr|A0A024RD80|A0A024RD80_HUMAN;tr|V9HWP2|V9HWP2_HUMAN;tr|K9JA46|K9JA46_HUMAN	K04079+K09487
Amyotrophic lateral sclerosis (ALS)	2	21	0.616841	ko05014	tr|G4XXL9|G4XXL9_HUMAN;tr|A0A024R0P9|A0A024R0P9_HUMAN	K08738+K11518
Amino sugar and nucleotide sugar metabolism	3	33	0.631905	ko00520	tr|A0A0A0MTS2|A0A0A0MTS2_HUMAN;sp|P36871|PGM1_HUMAN;tr|B2R6D4|B2R6D4_HUMAN	K01810+K01835+K01840
Prostate cancer	3	33	0.631905	ko05215	tr|A0A024RD80|A0A024RD80_HUMAN;tr|V9HWP2|V9HWP2_HUMAN;tr|K9JA46|K9JA46_HUMAN	K04079+K09487
Pentose and glucuronate interconversions	1	10	0.638718	ko00040	tr|A0A024R7A8|A0A024R7A8_HUMAN	K00011
Other types of O-glycan biosynthesis	1	10	0.638718	ko00514	sp|Q8NBJ5|GT251_HUMAN	K11703
Phosphatidylinositol signaling system	3	34	0.652405	ko04070	tr|B3KMV5|B3KMV5_HUMAN;sp|Q14573|ITPR3_HUMAN;tr|H0Y7A7|H0Y7A7_HUMAN	K00923+K04960+K02183
p53 signaling pathway	2	23	0.666994	ko04115	tr|G4XXL9|G4XXL9_HUMAN;sp|P31947|1433S_HUMAN	K08738+K06644
Gap junction	3	35	0.672078	ko04540	sp|Q14573|ITPR3_HUMAN;sp|P63092|GNAS2_HUMAN;tr|A0A024R7J0|A0A024R7J0_HUMAN	K04960+K04632+K04345
Drug metabolism - cytochrome P450	1	11	0.673747	ko00982	tr|Q6FGJ9|Q6FGJ9_HUMAN	K00799
Type II diabetes mellitus	1	11	0.673747	ko04930	tr|V9HWB8|V9HWB8_HUMAN	K00873
Steroid biosynthesis	1	12	0.70539	ko00100	sp|Q16850|CP51A_HUMAN	K05917
Endocytosis	10	117	0.708452	ko04144	sp|P02786|TFR1_HUMAN;sp|Q15075|EEA1_HUMAN;tr|Q9MYC0|Q9MYC0_HUMAN;tr|E5KLK2|E5KLK2_HUMAN;sp|P50570|DYN2_HUMAN;tr|Q1ELT0|Q1ELT0_HUMAN;sp|P51149|RAB7A_HUMAN;tr|E9PFW3|E9PFW3_HUMAN;tr|A0A024R5H1|A0A024R5H1_HUMAN;tr|A0A024R9N6|A0A024R9N6_HUMAN	K06503+K12478+K06751+K01528+K07897+K11826+K13649+K12477
Huntington's disease	10	117	0.708452	ko05016	tr|V9HW26|V9HW26_HUMAN;tr|B3KMV5|B3KMV5_HUMAN;tr|V9HW31|V9HW31_HUMAN;sp|P21796|VDAC1_HUMAN;tr|A0A024QZ30|A0A024QZ30_HUMAN;tr|E9PFW3|E9PFW3_HUMAN;sp|P36542|ATPG_HUMAN;sp|O00291|HIP1_HUMAN;tr|G4XXL9|G4XXL9_HUMAN;tr|A0A024R9B7|A0A024R9B7_HUMAN	K02132+K03008+K02133+K05862+K00234+K11826+K02136+K04559+K08738+K02268
Bacterial invasion of epithelial cells	5	62	0.73012	ko05100	tr|A0A024QZN4|A0A024QZN4_HUMAN;tr|E5KLK2|E5KLK2_HUMAN;sp|P05556|ITB1_HUMAN;sp|P50570|DYN2_HUMAN;tr|B2R627|B2R627_HUMAN	K05700+K01528+K05719+K06484
Biosynthesis of unsaturated fatty acids	1	13	0.733972	ko01040	tr|E9KL44|E9KL44_HUMAN	K07515
Leishmaniasis	1	13	0.733972	ko05140	sp|P05556|ITB1_HUMAN	K05719
Chagas disease	2	27	0.751322	ko05142	tr|V9HW88|V9HW88_HUMAN;sp|P63092|GNAS2_HUMAN	K08057+K04632
Vibrio cholerae infection	3	40	0.758174	ko05110	tr|A0A090N8Y2|A0A090N8Y2_HUMAN;sp|P63092|GNAS2_HUMAN;tr|A0A024R7J0|A0A024R7J0_HUMAN	K09582+K04632+K04345
Metabolism of xenobiotics by cytochrome P450	1	14	0.759789	ko00980	tr|Q6FGJ9|Q6FGJ9_HUMAN	K00799
Arachidonic acid metabolism	1	14	0.759789	ko00590	tr|A0A087X1J7|A0A087X1J7_HUMAN	K00432
Inositol phosphate metabolism	2	28	0.76931	ko00562	tr|B3KMV5|B3KMV5_HUMAN;sp|P60174|TPIS_HUMAN	K00923+K01803
Shigellosis	4	54	0.781154	ko05131	tr|A0A024QZN4|A0A024QZN4_HUMAN;tr|E9PEZ3|E9PEZ3_HUMAN;sp|P05556|ITB1_HUMAN;tr|B2R627|B2R627_HUMAN	K05700+K05740+K05719+K06484
Nucleotide excision repair	2	29	0.786158	ko03420	sp|P12004|PCNA_HUMAN;sp|Q13619|CUL4A_HUMAN	K04802+K10609
Long-term depression	2	29	0.786158	ko04730	sp|Q14573|ITPR3_HUMAN;sp|P63092|GNAS2_HUMAN	K04960+K04632
Spliceosome	13	161	0.796131	ko03040	tr|B4DLR3|B4DLR3_HUMAN;sp|P52272|HNRPM_HUMAN;sp|Q15393|SF3B3_HUMAN;sp|Q13435|SF3B2_HUMAN;tr|B4DSH1|B4DSH1_HUMAN;sp|O94906|PRP6_HUMAN;tr|B2R5W2|B2R5W2_HUMAN;sp|O00567|NOP56_HUMAN;tr|A0A024R1K8|A0A024R1K8_HUMAN;tr|A0A024QZD5|A0A024QZD5_HUMAN;tr|Q6I9S2|Q6I9S2_HUMAN;sp|O75400|PR40A_HUMAN;tr|Q53G61|Q53G61_HUMAN	K12888+K12887+K12830+K12829+K12860+K12855+K12884+K12844+K12825+K11093+K06063+K12821+K11092
Notch signaling pathway	1	16	0.804169	ko04330	tr|Q6I9S2|Q6I9S2_HUMAN	K06063
Phototransduction - fly	1	16	0.804169	ko04745	tr|H0Y7A7|H0Y7A7_HUMAN	K02183
Cell cycle - yeast	3	44	0.813125	ko04111	sp|P49736|MCM2_HUMAN;sp|Q9H9B4|SFXN1_HUMAN;tr|A0A0A0MS41|A0A0A0MS41_HUMAN	K02540+K03351
Fc gamma R-mediated phagocytosis	3	46	0.836405	ko04666	tr|E5KLK2|E5KLK2_HUMAN;sp|P50570|DYN2_HUMAN;tr|A0A024R0V4|A0A024R0V4_HUMAN	K01528+K06274
Basal transcription factors	1	18	0.84037	ko03022	tr|X5D2J9|X5D2J9_HUMAN	K03121
RNA polymerase	1	18	0.84037	ko03020	tr|B3KMV5|B3KMV5_HUMAN	K03008
Wnt signaling pathway	3	47	0.847082	ko04310	tr|A4D0U5|A4D0U5_HUMAN;tr|A0A024R904|A0A024R904_HUMAN;tr|A0A024R7J0|A0A024R7J0_HUMAN	K04511+K04507+K04345
Protein export	1	19	0.855885	ko03060	tr|V9HWB4|V9HWB4_HUMAN	K09490
Glycerolipid metabolism	1	19	0.855885	ko00561	tr|A0A024R7A8|A0A024R7A8_HUMAN	K00011
Insulin signaling pathway	4	64	0.879933	ko04910	sp|P49327|FAS_HUMAN;tr|A8K3M3|A8K3M3_HUMAN;tr|H0Y7A7|H0Y7A7_HUMAN;tr|A0A024R7J0|A0A024R7J0_HUMAN	K00665+K05696+K02183+K04345
MAPK signaling pathway	5	78	0.88627	ko04010	sp|P21333|FLNA_HUMAN;sp|P51812|KS6A3_HUMAN;sp|Q9H3U1|UN45A_HUMAN;tr|A0A024RB87|A0A024RB87_HUMAN;tr|A0A024R7J0|A0A024R7J0_HUMAN	K04437+K04373+K04460+K07836+K04345
Oxidative phosphorylation	5	78	0.88627	ko00190	tr|V9HW26|V9HW26_HUMAN;tr|V9HW31|V9HW31_HUMAN;tr|A0A024QZ30|A0A024QZ30_HUMAN;sp|P36542|ATPG_HUMAN;tr|A0A024R9B7|A0A024R9B7_HUMAN	K02132+K02133+K00234+K02136+K02268
Apoptosis	2	38	0.894963	ko04210	tr|G4XXL9|G4XXL9_HUMAN;tr|A0A024R7J0|A0A024R7J0_HUMAN	K08738+K04345
mTOR signaling pathway	1	23	0.904292	ko04150	sp|P51812|KS6A3_HUMAN	K04373
Colorectal cancer	1	23	0.904292	ko05210	tr|G4XXL9|G4XXL9_HUMAN	K08738
Axon guidance	2	44	0.936077	ko04360	tr|Q7Z3Z9|Q7Z3Z9_HUMAN;sp|P05556|ITB1_HUMAN	K06550+K05719
Renal cell carcinoma	1	28	0.942664	ko05211	tr|A0A024RB87|A0A024RB87_HUMAN	K07836
Glioma	1	28	0.942664	ko05214	tr|H0Y7A7|H0Y7A7_HUMAN	K02183
Pancreatic cancer	1	29	0.948254	ko05212	sp|P11233|RALA_HUMAN	K07834
Tight junction	4	79	0.955761	ko04530	tr|A0A024R1N1|A0A024R1N1_HUMAN;sp|O43707|ACTN4_HUMAN;tr|A0A024R694|A0A024R694_HUMAN;tr|Q53HL1|Q53HL1_HUMAN	K10352+K05699+K12757
Ubiquitin mediated proteolysis	4	81	0.961558	ko04120	sp|Q9H9B4|SFXN1_HUMAN;sp|Q13619|CUL4A_HUMAN;tr|A0A0A0MS41|A0A0A0MS41_HUMAN;sp|Q14139|UBE4A_HUMAN	K03351+K10609+K10596
Chemokine signaling pathway	2	58	0.980914	ko04062	tr|A0A024RB87|A0A024RB87_HUMAN;tr|A0A024R7J0|A0A024R7J0_HUMAN	K07836+K04345
RNA transport	7	149	0.992593	ko03013	sp|P12270|TPR_HUMAN;tr|Q53HQ7|Q53HQ7_HUMAN;tr|B5MDF5|B5MDF5_HUMAN;sp|P78344|IF4G2_HUMAN;tr|Q5U0F4|Q5U0F4_HUMAN;sp|P43487|RANG_HUMAN;tr|A8KA19|A8KA19_HUMAN	K09291+K03231+K07936+K03260+K03246+K12172+K14288
Pathogenic Escherichia coli infection	1	48	0.992675	ko05130	sp|P05556|ITB1_HUMAN	K05719
Hepatitis C	1	52	0.995154	ko05160	tr|V9HWJ8|V9HWJ8_HUMAN	K06698
Lysosome	1	62	0.998279	ko04142	tr|D3DSQ1|D3DSQ1_HUMAN	K12348
